# Supplementary material for: Selectively-Packaged Proteins in Breast Cancer Extracellular Vesicles Involved in Metastasis
Source: Int J Mol Sci. 2020 Jul 15;21(14):4990. doi: 10.3390/ijms21144990 (PMC7403963; doi:10.3390/ijms21144990)
Supplement: Supplementary file 1 [file ijms-21-04990-s001.zip]

Archive with 3 entries (2 files):
- suppl/
- suppl/Figures S1 and S2, Table S1.pdf
- suppl/Table S2.xlsx
