# Supplementary material for: Selectively-Packaged Proteins in Breast Cancer Extracellular Vesicles Involved in Metastasis
Source: Int J Mol Sci. 2020 Jul 15;21(14):4990. doi: 10.3390/ijms21144990 (PMC7403963; doi:10.3390/ijms21144990)
Supplement: Supplementary file 1 [file ijms-21-04990-s001.zip › suppl/Table S2.xlsx]

## Sheet: Supplementary Table 2
Supplementary table 2
Protein Group	Protein ID	Accession	Significance	Coverage (%)	#Peptides	#Unique	PTM	MCF7 1 1	MCF7 1 2	MCF7 1 3	MCF7 2 1	MCF7 2 2	MCF7 2 3	MCF7 3 1	MCF7 3 2	MCF7 3 3	MDA 1 1	MDA 1 2	MDA 1 3	MDA 2 1	MDA 2 2	MDA 2 3	MDA 3 1	MDA 3 2	MDA 3 3	T47D 1 1	T47D 1 2	T47D 1 3	T47D 2 1	T47D 2 2	T47D 2 3	T47D 3 1	T47D 3 2	T47D 3 3	MCF7 1 Area	MCF7 2 Area	MCF7 3 Area	MDA 1 Area	MDA 2 Area	MDA 3 Area	T47D 1 Area	T47D 2 Area	T47D 3 Area	Avg. Mass	Description
1	438	P35579|MYH9_HUMAN	200	50	99	74	Propionamide; Deamidation (NQ); Oxidation (M)	1090	907	447	0	0	0	0	0	0	0	0	0	0	0	0	11300	14500	8970	0	13100	21800	7840	10700	40000	0	11600	19900	814	0	0	0	0	11600	11600	19500	10500	226530	Myosin-9 OS=Homo sapiens GN=MYH9 PE=1 SV=4
2	656	P02751|FINC_HUMAN	200	45	111	102	Propionamide; Oxidation (M); Deamidation (NQ)	0	0	0	0	0	0	0	0	0	4420	3370	4970	38300	47300	64400	275000	152000	177000	9590	42000	0	0	0	0	0	0	0	0	0	0	4250	50000	201000	17200	0	0	262622	Fibronectin OS=Homo sapiens GN=FN1 PE=1 SV=4
3	2	P60709|ACTB_HUMAN	200	77	87	25	Deamidation (NQ); Oxidation (M); Propionamide	111000	141000	101000	353000	264000	271000	342000	333000	250000	32900	38100	35300	88000	23700	58400	773000	712000	687000	605000	885000	574000	530000	112000	3680000	543000	337000	2050000	118000	296000	309000	35400	56700	724000	688000	1440000	976000	41737	Actin cytoplasmic 1 OS=Homo sapiens GN=ACTB PE=1 SV=1
7	935	tr|D6RGG3|D6RGG3_HUMAN	200	24	77	76	Deamidation (NQ); Oxidation (M); Propionamide	10300	7050	9550	13200	12400	23200	0	14600	19800	2810	0	0	4900	4940	6060	31400	89.9	32300	0	0	0	0	0	62000	9930	0	0	8960	16300	11400	938	5300	21300	0	20700	3310	333203	Collagen alpha-1(XII) chain OS=Homo sapiens GN=COL12A1 PE=1 SV=1
9	1260	Q14204|DYHC1_HUMAN	200	19	77	72	Propionamide	256	0	0	4740	4820	0	3150	6840	4090	0	0	0	1280	0	0	11600	17500	9820	0	0	0	0	0	6840	0	0	0	85.4	3190	4690	0	427	13000	0	2280	0	532412	Cytoplasmic dynein 1 heavy chain 1 OS=Homo sapiens GN=DYNC1H1 PE=1 SV=5
10	715	Q14315|FLNC_HUMAN	200	36	86	72	Propionamide; Deamidation (NQ)	0	0	0	0	0	0	0	0	0	0	0	0	0	0	0	7630	0	0	0	0	0	0	0	0	0	0	0	0	0	0	0	0	2540	0	0	0	291020	Filamin-C OS=Homo sapiens GN=FLNC PE=1 SV=3
11	48	tr|Q5HY54|Q5HY54_HUMAN	98.46	38	83	69	Deamidation (NQ); Propionamide; Oxidation (M)	0	0	0	0	8910	17200	2800	2020	2180	0	0	0	0	0	0	3540	0	0	0	0	21700	0	0	61700	0	0	0	0	8690	2330	0	0	1180	7230	20600	0	276548	Filamin-A OS=Homo sapiens GN=FLNA PE=1 SV=1
13	4338	P98160|PGBM_HUMAN	200	20	72	72	Propionamide; Oxidation (M); Deamidation (NQ)	473	0	3700	0	0	7290	0	0	4000	34800	0	29700	3050	21100	5220	0	0	15400	0	4630	0	0	0	0	0	0	10800	1390	2430	1330	21500	9800	5140	1540	0	3590	468835	Basement membrane-specific heparan sulfate proteoglycan core protein OS=Homo sapiens GN=HSPG2 PE=1 SV=4
14	19	P07355|ANXA2_HUMAN	200	95	62	12	Deamidation (NQ); Oxidation (M); Propionamide	24700	18700	5940	8310	8700	11400	22700	15600	14900	0	2970	0	808	320	0	57300	30400	38300	93000	413000	164000	81300	47700	294000	271000	0	242000	16400	9480	17700	991	376	42000	223000	141000	171000	38604	Annexin A2 OS=Homo sapiens GN=ANXA2 PE=1 SV=2
15	218	P07996|TSP1_HUMAN	200	37	49	49	Deamidation (NQ); Oxidation (M); Propionamide	13600	11700	10900	29300	24600	25600	2680	4170	820	0	0	0	34100	0	295	12800	9370	10400	0	0	0	0	0	0	0	0	11700	12100	26500	2560	0	11500	10800	0	0	3900	129383	Thrombospondin-1 OS=Homo sapiens GN=THBS1 PE=1 SV=2
16	192	P68371|TBB4B_HUMAN	200	76	48	3	Propionamide; Oxidation (M); Deamidation (NQ)	0	0	0	0	0	0	0	0	0	0	0	0	0	0	0	0	0	0	34700	0	0	0	0	0	0	38500	73600	0	0	0	0	0	0	11600	0	37400	49831	Tubulin beta-4B chain OS=Homo sapiens GN=TUBB4B PE=1 SV=1
17	318	P05023|AT1A1_HUMAN	200	49	55	33	Propionamide; Deamidation (NQ); Oxidation (M)	16900	13000	17800	8640	33300	54400	19000	22000	22300	0	0	0	7700	9690	8710	46000	50400	46800	0	211000	197000	63500	31300	242000	59200	22200	90700	15900	32100	21100	0	8700	47700	136000	112000	57400	112896	Sodium/potassium-transporting ATPase subunit alpha-1 OS=Homo sapiens GN=ATP1A1 PE=1 SV=1
18	93	P08670|VIME_HUMAN	200	79	50	40	Oxidation (M); Deamidation (NQ); Propionamide	0	0	0	0	0	0	0	0	0	0	0	0	0	0	0	14700	0	31100	0	0	22800	0	0	0	0	0	0	0	0	0	0	0	15300	7590	0	0	53652	Vimentin OS=Homo sapiens GN=VIM PE=1 SV=4
19	187	P07437|TBB5_HUMAN	200	76	44	5	Propionamide; Oxidation (M); Deamidation (NQ)	4200	11700	0	34300	27100	45800	32700	36000	35100	0	0	0	7730	8610	7900	66900	54900	70200	67700	189000	110000	10600	51800	323000	88500	41400	208000	5300	35700	34600	0	8080	64000	122000	128000	113000	49671	Tubulin beta chain OS=Homo sapiens GN=TUBB PE=1 SV=2
20	9	P04406|G3P_HUMAN	200	85	50	31	Oxidation (M); Deamidation (NQ); Propionamide	25900	31400	29400	102000	87700	82300	134000	85400	134000	0	0	0	9590	1120	7930	129000	114000	165000	35400	241000	33800	137000	26100	230000	45400	30700	355000	28900	90500	118000	0	6210	136000	103000	131000	144000	36053	Glyceraldehyde-3-phosphate dehydrogenase OS=Homo sapiens GN=GAPDH PE=1 SV=3
22	721	P26038|MOES_HUMAN	200	58	47	30	Deamidation (NQ); Oxidation (M); Propionamide	4900	3720	1680	0	0	0	0	0	0	0	0	0	0	0	0	7640	3460	6600	0	0	9030	5900	0	0	0	0	6300	3430	0	0	0	0	5900	3010	1970	2100	67820	Moesin OS=Homo sapiens GN=MSN PE=1 SV=3
23	724	P15311|EZRI_HUMAN	200	66	55	36	Oxidation (M); Deamidation (NQ); Propionamide	16700	37800	24900	20300	1110	29300	28000	28000	22100	0	0	0	1050	0	1350	27200	0	0	14300	11400	140000	45700	40600	88100	109000	68700	101000	26500	16900	26100	0	797	9070	55200	58100	92800	69413	Ezrin OS=Homo sapiens GN=EZR PE=1 SV=4
26	291	P07900|HS90A_HUMAN	200	58	61	28	Deamidation (NQ); Propionamide; Oxidation (M)	10400	9480	12300	26400	19900	8330	16500	16300	17000	0	0	0	3520	0	0	25200	28600	21500	22300	129000	0	18800	30700	62900	27000	17200	59700	10700	18200	16600	0	1170	25100	50400	37500	34600	84660	Heat shock protein HSP 90-alpha OS=Homo sapiens GN=HSP90AA1 PE=1 SV=5
27	290	P08238|HS90B_HUMAN	200	61	55	30	Propionamide; Deamidation (NQ); Oxidation (M)	14800	2620	5460	17800	29000	28900	13800	11500	21000	0	0	0	0	4150	0	58100	10400	40500	21100	76600	89700	44800	82100	213000	42200	31300	149000	7620	25200	15400	0	1380	36300	62500	113000	74000	83264	Heat shock protein HSP 90-beta OS=Homo sapiens GN=HSP90AB1 PE=1 SV=4
29	716	Q00610|CLH1_HUMAN	200	35	53	52	Propionamide; Deamidation (NQ); Oxidation (M)	8850	6410	6140	15400	18300	21400	18700	18200	19400	0	0	0	1030	1730	1250	61000	15400	38800	14900	0	0	12500	17700	105000	5030	0	62000	7130	18300	18800	0	1340	38400	4970	45200	22400	191613	Clathrin heavy chain 1 OS=Homo sapiens GN=CLTC PE=1 SV=5
30	6949	P49327|FAS_HUMAN	200	27	56	56	Propionamide; Deamidation (NQ)	0	2870	8700	10800	19400	7600	7140	13000	6630	0	0	0	509	0	777	20100	21400	30500	4890	0	0	0	23900	40700	31500	8920	25600	3850	12600	8930	0	429	24000	1630	21500	22000	273424	Fatty acid synthase OS=Homo sapiens GN=FASN PE=1 SV=3
31	679	Q9Y490|TLN1_HUMAN	200	25	52	45	Propionamide	0	0	0	0	0	0	0	0	0	0	0	0	0	0	0	0	0	7020	0	0	0	0	0	8760	0	0	0	0	0	0	0	0	2340	0	2920	0	269765	Talin-1 OS=Homo sapiens GN=TLN1 PE=1 SV=3
33	34	P14618|KPYM_HUMAN	200	80	51	49	Propionamide; Deamidation (NQ); Oxidation (M)	37200	27400	14800	108000	122000	68500	71300	52900	90900	632000	7920	11200	64900	6090	344000	312000	300000	455000	56000	146000	188000	257000	84200	91100	119000	64200	126000	26500	99500	71700	217000	138000	356000	130000	144000	103000	57937	Pyruvate kinase PKM OS=Homo sapiens GN=PKM PE=1 SV=4
34	887	P13639|EF2_HUMAN	200	60	53	52	Propionamide; Deamidation (NQ); Oxidation (M)	0	5070	6440	3860	3670	9900	6420	0	0	0	0	50000	644	806	2170	7750	3580	7980	0	0	18800	0	0	28500	0	0	20400	3830	5810	2140	16700	1210	6440	6280	9510	6800	95338	Elongation factor 2 OS=Homo sapiens GN=EEF2 PE=1 SV=4
35	681	tr|F5H6E2|F5H6E2_HUMAN	200	47	51	50	Propionamide; Deamidation (NQ); Oxidation (M)	0	0	0	0	0	0	0	0	0	0	0	0	0	0	0	6370	0	8080	0	0	0	0	0	0	0	0	0	0	0	0	0	0	4820	0	0	0	118994	Unconventional myosin-Ic OS=Homo sapiens GN=MYO1C PE=1 SV=1
36	75	P11142|HSP7C_HUMAN	200	63	43	33	Oxidation (M); Propionamide; Deamidation (NQ)	6410	1500	5050	12600	13300	30700	18400	18100	23000	0	0	0	5720	0	6640	68700	55200	75600	22000	44400	98300	87900	45300	139000	89300	50800	135000	4320	18800	19800	0	4120	66500	54900	90900	91600	70898	Heat shock cognate 71 kDa protein OS=Homo sapiens GN=HSPA8 PE=1 SV=1
37	720	P12814|ACTN1_HUMAN	200	62	55	29	Propionamide; Oxidation (M); Deamidation (NQ)	0	0	0	0	0	4180	0	0	0	0	0	0	0	0	0	8270	12000	5000	0	3020	0	0	0	0	0	0	0	0	1390	0	0	0	8430	1010	0	0	103058	Alpha-actinin-1 OS=Homo sapiens GN=ACTN1 PE=1 SV=2
38	36	P68104|EF1A1_HUMAN	200	65	53	29	Oxidation (M); Propionamide; Deamidation (NQ)	26400	15400	10800	26000	27000	24800	46700	37300	38700	0	0	0	3050	7010	3170	46800	17900	66900	31100	183000	67700	15800	0	266000	15700	13800	131000	17500	25900	40900	0	4410	43900	94100	93800	53500	50141	Elongation factor 1-alpha 1 OS=Homo sapiens GN=EEF1A1 PE=1 SV=1
39	214	Q13509|TBB3_HUMAN	200	49	31	3	Propionamide; Oxidation (M); Deamidation (NQ)	0	0	0	0	0	0	0	0	0	0	0	0	0	0	0	0	0	0	0	0	0	0	1590	0	0	0	0	0	0	0	0	0	0	0	530	0	50433	Tubulin beta-3 chain OS=Homo sapiens GN=TUBB3 PE=1 SV=2
40	1157	O43707|ACTN4_HUMAN	200	62	55	31	Propionamide; Oxidation (M); Deamidation (NQ)	0	0	0	0	0	0	0	0	0	0	0	0	0	0	0	0	0	13000	0	35300	44500	26100	0	0	8810	0	6240	0	0	0	0	0	4340	26600	8710	5020	104854	Alpha-actinin-4 OS=Homo sapiens GN=ACTN4 PE=1 SV=2
41	340	P08133|ANXA6_HUMAN	200	58	40	37	Propionamide; Deamidation (NQ); Oxidation (M)	6210	21800	32500	31000	20300	38100	49800	33900	40800	0	0	0	0	0	0	34100	0	38600	15000	0	0	0	0	93900	0	0	45500	20200	29800	41500	0	0	24200	5000	31300	15200	75873	Annexin A6 OS=Homo sapiens GN=ANXA6 PE=1 SV=3
42	844	Q9NZM1|MYOF_HUMAN	200	20	41	36	Propionamide; Oxidation (M)	0	2080	13300	43300	22100	12400	30900	13400	23700	7180	4550	6710	22000	0	33700	27800	13500	7610	0	0	0	0	0	10000	0	0	0	5120	25900	22700	6150	18500	16300	0	3340	0	234706	Myoferlin OS=Homo sapiens GN=MYOF PE=1 SV=1
43	6886	P08183|MDR1_HUMAN	200	34	52	49	Propionamide; Deamidation (NQ)	13200	13000	12500	0	0	0	0	0	0	0	0	0	0	4290	0	0	213000	0	0	0	0	0	0	8190	0	0	0	12900	0	0	0	1430	71100	0	2730	0	141478	Multidrug resistance protein 1 OS=Homo sapiens GN=ABCB1 PE=1 SV=3
44	1139	Q09666|AHNK_HUMAN	200	10	50	49		0	0	0	8030	0	0	3540	0	0	0	0	0	0	0	0	0	20000	0	70600	33900	97700	24400	20400	123000	85700	82300	16800	0	2680	1180	0	0	6680	67400	56100	61600	629114	Neuroblast differentiation-associated protein AHNAK OS=Homo sapiens GN=AHNAK PE=1 SV=2
45	9112	P05783|K1C18_HUMAN	200	57	36	33	Oxidation (M); Deamidation (NQ)	52800	47900	47800	82000	63500	138000	174000	64100	88300	0	0	0	7670	5020	7800	18700	0	23400	0	0	34500	34900	48400	105000	29300	24100	19100	49500	94300	109000	0	6830	14000	11500	62700	24100	48058	Keratin type I cytoskeletal 18 OS=Homo sapiens GN=KRT18 PE=1 SV=2
47	198	P06733|ENOA_HUMAN	200	72	39	34	Propionamide; Deamidation (NQ); Oxidation (M)	3670	5400	9580	24200	23200	29900	20000	6290	15500	2990	3960	3030	8730	12300	11900	57800	64800	69600	122000	36400	88900	83000	59200	204000	196000	0	149000	6220	25800	13900	3330	11000	64100	82400	116000	115000	47169	Alpha-enolase OS=Homo sapiens GN=ENO1 PE=1 SV=2
48	9109	P10809|CH60_HUMAN	200	62	38	38	Oxidation (M); Propionamide; Deamidation (NQ)	23000	17400	19300	61800	52300	76700	30000	36900	59100	0	0	0	11400	10900	6150	32000	19700	48800	137000	51300	225000	102000	61600	423000	162000	174000	351000	19900	63600	42000	0	9490	33500	138000	196000	229000	61055	60 kDa heat shock protein mitochondrial OS=Homo sapiens GN=HSPD1 PE=1 SV=2
49	714	P35580|MYH10_HUMAN	200	16	31	10	Propionamide; Deamidation (NQ); Oxidation (M)	0	0	0	0	0	0	0	0	0	0	0	0	0	0	0	21900	0	0	0	0	0	0	27200	0	0	0	0	0	0	0	0	0	7310	0	9070	0	228997	Myosin-10 OS=Homo sapiens GN=MYH10 PE=1 SV=3
53	1119	O75369|FLNB_HUMAN	200	15	38	23	Propionamide; Deamidation (NQ)	11100	7720	11800	9830	4160	13200	19200	13400	16700	0	0	0	0	0	0	0	0	0	9750	0	0	38000	0	33300	64000	62000	33600	10200	9070	16400	0	0	0	3250	23800	53200	278162	Filamin-B OS=Homo sapiens GN=FLNB PE=1 SV=2
54	685	P04083|ANXA1_HUMAN	200	83	31	31	Oxidation (M); Propionamide; Deamidation (NQ)	0	1340	0	0	0	0	0	0	0	0	0	0	314	0	0	18400	13200	27800	78200	344000	38600	22600	67200	250000	183000	125000	239000	446	0	0	0	105	19800	154000	113000	182000	38714	Annexin A1 OS=Homo sapiens GN=ANXA1 PE=1 SV=2
56	229	P11021|GRP78_HUMAN	200	53	35	33	Deamidation (NQ); Oxidation (M)	6060	7010	1850	22700	7680	12400	12000	7580	8340	0	0	0	0	0	855	20300	12100	22600	8690	38400	0	13300	7200	83900	11800	10900	127000	4970	14300	9300	0	285	18300	15700	34800	49900	72333	78 kDa glucose-regulated protein OS=Homo sapiens GN=HSPA5 PE=1 SV=2
58	15661	P18206|VINC_HUMAN	200	34	32	32	Deamidation (NQ); Propionamide	0	1060	3300	7810	0	3780	3760	2460	4010	0	0	0	0	0	0	5200	0	9900	1230	41900	0	0	0	0	0	0	8950	1450	3860	3410	0	0	5040	14400	0	2980	123799	Vinculin OS=Homo sapiens GN=VCL PE=1 SV=4
60	35914	P46940|IQGA1_HUMAN	200	24	35	33	Oxidation (M)	0	0	0	10400	6800	4560	3300	4480	2840	0	0	0	2650	0	1780	4020	7890	12700	0	31700	35200	0	21500	65600	15600	3500	27200	0	7250	3540	0	1480	8220	22300	29000	15400	189251	Ras GTPase-activating-like protein IQGAP1 OS=Homo sapiens GN=IQGAP1 PE=1 SV=1
61	287	P05556|ITB1_HUMAN	200	36	27	27	Propionamide; Deamidation (NQ); Oxidation (M)	7700	11800	0	33400	23100	4220	17300	10700	18000	0	0	5500	1170	0	7380	200000	0	199000	46400	59100	113000	138000	52900	274000	102000	92900	105000	6510	20200	15300	1830	2850	133000	73000	155000	100000	88415	Integrin beta-1 OS=Homo sapiens GN=ITGB1 PE=1 SV=2
62	116	P0DMV8|HS71A_HUMAN	200	59	37	14	Propionamide; Deamidation (NQ); Oxidation (M)	1980	5540	7220	16600	14100	2350	13500	1180	18200	6430	7010	0	10600	6530	0	21400	2760	6520	22500	70600	36300	0	0	0	13200	0	0	4920	11000	11000	4480	5700	10200	43100	0	4410	70052	Heat shock 70 kDa protein 1A OS=Homo sapiens GN=HSPA1A PE=1 SV=1
64	9167	P55072|TERA_HUMAN	200	43	34	33	Propionamide; Oxidation (M)	209	0	0	0	0	6860	0	0	1100	0	0	0	0	0	0	28600	0	24300	0	0	0	0	0	0	0	0	0	69.7	2290	366	0	0	17600	0	0	0	89322	Transitional endoplasmic reticulum ATPase OS=Homo sapiens GN=VCP PE=1 SV=4
67	213	Q9BUF5|TBB6_HUMAN	200	44	27	4	Propionamide; Oxidation (M); Deamidation (NQ)	0	0	0	0	0	0	0	0	0	0	0	0	0	0	0	0	0	0	0	0	0	0	0	0	0	0	13000	0	0	0	0	0	0	0	0	4320	49857	Tubulin beta-6 chain OS=Homo sapiens GN=TUBB6 PE=1 SV=1
69	1110	P38646|GRP75_HUMAN	200	46	28	26	Deamidation (NQ); Oxidation (M); Propionamide	10600	5370	0	25900	22200	37500	16000	23500	27300	4200	1510	0	5890	4400	1300	23200	0	23000	17800	77900	42500	0	35100	133000	49600	36800	145000	5320	28500	22200	1900	3860	15400	46000	56200	77100	73681	Stress-70 protein mitochondrial OS=Homo sapiens GN=HSPA9 PE=1 SV=2
70	747	P25705|ATPA_HUMAN	200	50	27	26	Oxidation (M); Deamidation (NQ)	19200	20700	5700	31500	27900	4160	53500	21900	64100	0	0	0	1270	593	1740	19300	24800	28000	63600	180000	19000	16700	32700	220000	10500	43400	86100	15200	21200	46500	0	1200	24000	87400	89900	46700	59751	ATP synthase subunit alpha mitochondrial OS=Homo sapiens GN=ATP5A1 PE=1 SV=1
71	1998	P36578|RL4_HUMAN	200	58	32	32	Propionamide; Oxidation (M)	0	575	2310	0	0	4220	4630	2670	7690	0	0	0	0	0	0	9150	8280	17300	0	13300	0	0	0	0	0	0	0	963	1410	5000	0	0	11600	4430	0	0	47697	60S ribosomal protein L4 OS=Homo sapiens GN=RPL4 PE=1 SV=5
73	675	P14625|ENPL_HUMAN	200	36	32	27	Deamidation (NQ); Oxidation (M)	31900	19100	44300	28300	28500	49100	27100	16100	33600	0	0	0	918	0	5890	55100	42600	39600	62300	127000	63800	63700	42700	96000	67600	66500	108000	31700	35300	25600	0	2270	45800	84300	67500	80600	92469	Endoplasmin OS=Homo sapiens GN=HSP90B1 PE=1 SV=1
74	1525	Q15149|PLEC_HUMAN	200	4	20	18		0	0	0	0	0	0	0	0	0	0	0	0	0	0	0	0	0	0	0	22300	0	0	0	0	0	0	0	0	0	0	0	0	0	7440	0	0	531796	Plectin OS=Homo sapiens GN=PLEC PE=1 SV=3
76	24724	tr|H7BYN4|H7BYN4_HUMAN	200	28	27	27	Propionamide; Deamidation (NQ); Oxidation (M)	0	0	0	5010	3320	0	6660	0	5670	0	0	0	10200	4220	7610	0	0	0	37900	98300	0	0	153000	106000	23900	22900	51500	0	2780	4110	0	7340	0	45400	86400	32700	109130	Kinesin-like protein OS=Homo sapiens GN=KIF23 PE=1 SV=1
77	24777	P52272|HNRPM_HUMAN	200	31	22	12	Propionamide	0	1450	0	3500	3660	0	0	0	0	0	0	0	0	0	0	4720	0	8530	1200	19400	0	0	0	24500	0	0	6440	483	2380	0	0	0	4420	6870	8170	2150	77516	Heterogeneous nuclear ribonucleoprotein M OS=Homo sapiens GN=HNRNPM PE=1 SV=3
81	779	Q06830|PRDX1_HUMAN	200	80	24	17	Propionamide; Deamidation (NQ); Oxidation (M)	0	4030	0	5050	22900	1870	16700	16800	6950	0	0	0	0	0	0	34400	39500	27100	8200	0	0	44000	21500	128000	0	15000	83600	1340	9930	13500	0	0	33700	2730	64400	32900	22110	Peroxiredoxin-1 OS=Homo sapiens GN=PRDX1 PE=1 SV=1
83	207	tr|F5GZS6|F5GZS6_HUMAN	200	41	30	29	Deamidation (NQ)	29200	25900	4340	76800	112000	131000	28600	43900	55700	0	0	0	2030	1570	2820	80000	47900	49500	15700	68300	144000	167000	44600	233000	156000	41700	233000	19800	107000	42700	0	2140	59200	75900	148000	144000	64873	4F2 cell-surface antigen heavy chain OS=Homo sapiens GN=SLC3A2 PE=1 SV=1
84	1024	P05141|ADT2_HUMAN	200	44	18	4	Oxidation (M); Propionamide; Deamidation (NQ)	0	3590	1640	14100	45500	15400	7940	18800	7290	0	512	0	0	0	0	19700	19100	6140	27000	70000	0	0	27000	0	22900	37500	41900	1740	25000	11300	171	0	15000	32300	9020	34100	32852	ADP/ATP translocase 2 OS=Homo sapiens GN=SLC25A5 PE=1 SV=7
86	196	P08758|ANXA5_HUMAN	200	68	25	22	Propionamide; Oxidation (M); Deamidation (NQ)	13400	11200	9740	6020	3590	22000	4460	4270	3590	0	0	0	1170	11000	3780	25400	0	27200	6510	182000	50600	0	0	198000	66100	19400	147000	11400	10500	4100	0	5300	17500	79600	66000	77700	35937	Annexin A5 OS=Homo sapiens GN=ANXA5 PE=1 SV=2
88	83	Q05639|EF1A2_HUMAN	200	42	27	4	Oxidation (M); Propionamide	0	0	0	3020	4470	2820	0	6020	0	0	0	0	0	0	0	0	0	0	0	0	0	0	0	0	0	0	0	0	3430	2010	0	0	0	0	0	0	50470	Elongation factor 1-alpha 2 OS=Homo sapiens GN=EEF1A2 PE=1 SV=1
89	659	P04075|ALDOA_HUMAN	200	77	24	20	Propionamide; Oxidation (M); Deamidation (NQ)	19100	4040	5830	31000	13200	50100	14500	15700	12600	0	0	0	3130	6290	9870	28900	28300	87200	0	13700	51000	34500	30000	140000	0	0	143000	9670	31500	14300	0	6430	48100	21600	68000	47600	39420	Fructose-bisphosphate aldolase A OS=Homo sapiens GN=ALDOA PE=1 SV=2
90	9162	P39023|RL3_HUMAN	200	51	24	24	Propionamide; Deamidation (NQ); Oxidation (M)	4100	0	0	38200	13900	28300	13100	11100	11100	0	0	0	9110	8010	7700	34600	24400	45500	30800	56400	24300	23900	34300	36500	10300	0	54700	1370	26800	11800	0	8270	34800	37200	31600	21700	46109	60S ribosomal protein L3 OS=Homo sapiens GN=RPL3 PE=1 SV=2
92	3043	P49368|TCPG_HUMAN	200	44	22	22	Deamidation (NQ); Propionamide; Oxidation (M)	0	0	0	0	3510	3180	0	0	0	0	0	0	0	0	0	11200	6350	6170	0	30000	28400	6610	11500	81500	11000	11100	59400	0	2230	0	0	0	7920	19400	33200	27200	60534	T-complex protein 1 subunit gamma OS=Homo sapiens GN=CCT3 PE=1 SV=4
93	711	P07237|PDIA1_HUMAN	200	43	24	24	Oxidation (M); Deamidation (NQ); Propionamide	4230	4170	8260	0	11500	17500	18600	17200	19900	0	0	0	0	0	0	10300	17300	10500	0	77400	22100	0	31100	18300	0	19900	116000	5550	9650	18500	0	0	12700	33200	16500	45300	57116	Protein disulfide-isomerase OS=Homo sapiens GN=P4HB PE=1 SV=3
97	1108	P62701|RS4X_HUMAN	200	65	23	11	Propionamide; Deamidation (NQ); Oxidation (M)	3210	1800	3720	6060	2860	6320	17200	11400	14700	0	0	0	0	0	932	23100	6500	27600	0	50500	14700	14900	11900	40900	15400	6400	27700	2910	5080	14400	0	311	19100	21700	22600	16500	29598	40S ribosomal protein S4 X isoform OS=Homo sapiens GN=RPS4X PE=1 SV=2
99	758	P06576|ATPB_HUMAN	200	40	18	18	Oxidation (M); Deamidation (NQ)	6540	6140	5320	32000	45800	33900	26200	17100	21500	0	0	0	0	0	826	24200	7870	17700	16500	108000	27900	35100	25400	175000	129000	33300	203000	6000	37200	21600	0	275	16600	50800	78400	122000	56560	ATP synthase subunit beta mitochondrial OS=Homo sapiens GN=ATP5B PE=1 SV=3
100	1152	P21589|5NTD_HUMAN	200	41	30	30	Propionamide; Oxidation (M)	12600	10400	12500	24400	23000	19200	28000	25000	29700	0	0	0	7930	8490	9450	157000	131000	172000	0	0	3590	51600	0	211000	0	3390	190000	11800	22200	27500	0	8620	154000	1200	87700	64500	63368	5'-nucleotidase OS=Homo sapiens GN=NT5E PE=1 SV=1
101	5170	P61247|RS3A_HUMAN	200	62	20	19	Propionamide; Oxidation (M)	0	0	0	0	5310	5910	6760	6200	4540	0	0	0	721	2650	1160	16800	20400	24200	0	4420	0	0	0	0	0	0	26200	0	3740	5830	0	1510	20500	1470	0	8740	29945	40S ribosomal protein S3a OS=Homo sapiens GN=RPS3A PE=1 SV=2
103	2184	P78527|PRKDC_HUMAN	200	4	19	19	Propionamide	0	0	0	6330	6200	5460	0	6690	0	0	0	0	0	0	0	0	0	8880	0	0	0	0	0	7690	0	0	14600	0	6000	2230	0	0	2960	0	2560	4860	469093	DNA-dependent protein kinase catalytic subunit OS=Homo sapiens GN=PRKDC PE=1 SV=3
104	51753	P11586|C1TC_HUMAN	200	20	17	16	Propionamide	2940	0	0	25300	0	6910	6030	16700	15900	0	0	0	0	0	0	4710	0	0	0	0	0	0	0	0	0	0	0	981	10700	12900	0	0	1570	0	0	0	101559	C-1-tetrahydrofolate synthase cytoplasmic OS=Homo sapiens GN=MTHFD1 PE=1 SV=3
105	9133	P26006|ITA3_HUMAN	200	23	21	21	Deamidation (NQ); Propionamide; Oxidation (M)	8680	7460	10600	0	0	0	0	0	0	0	0	3700	8980	8300	17900	52900	23900	87600	26500	26800	55600	0	67400	78200	0	4170	0	8930	0	0	1230	11700	54800	36300	48500	1390	116612	Integrin alpha-3 OS=Homo sapiens GN=ITGA3 PE=1 SV=5
106	9257	Q9H0H5|RGAP1_HUMAN	200	37	24	19	Propionamide; Deamidation (NQ)	4020	3080	6580	38000	41000	48100	18400	28300	17500	0	0	0	16600	10400	32600	17400	0	26100	67500	106000	47700	123000	37400	223000	113000	66300	156000	4560	42400	21400	0	19900	14500	73900	128000	112000	71027	Rac GTPase-activating protein 1 OS=Homo sapiens GN=RACGAP1 PE=1 SV=1
107	24830	P78371|TCPB_HUMAN	200	48	19	19	Propionamide; Oxidation (M)	1470	0	0	18300	13700	23100	10700	4800	12600	0	0	0	2060	2400	1770	633	3070	5330	0	0	0	0	0	12100	0	0	0	489	18400	9380	0	2080	3010	0	4040	0	57488	T-complex protein 1 subunit beta OS=Homo sapiens GN=CCT2 PE=1 SV=4
108	467	P62937|PPIA_HUMAN	200	84	21	20	Propionamide; Deamidation (NQ); Oxidation (M)	549	0	1190	7970	7310	8360	0	0	8980	0	0	0	0	0	0	25100	21400	32600	34500	100000	19800	94300	27300	133000	10800	0	46400	579	7880	2990	0	0	26400	51400	85000	19100	18012	Peptidyl-prolyl cis-trans isomerase A OS=Homo sapiens GN=PPIA PE=1 SV=2
110	9534	P42704|LPPRC_HUMAN	200	12	15	15	Propionamide	0	0	0	0	7630	0	4930	0	0	0	0	0	0	0	0	0	0	6700	12600	0	0	9810	0	43300	0	6920	49700	0	2540	1640	0	0	2230	4200	17700	18900	157904	Leucine-rich PPR motif-containing protein mitochondrial OS=Homo sapiens GN=LRPPRC PE=1 SV=3
111	39804	P49588|SYAC_HUMAN	200	23	20	20	Propionamide	0	0	469	2040	0	7000	1860	0	1680	0	0	0	0	0	0	0	0	0	0	0	0	0	0	0	0	0	0	156	3020	1180	0	0	0	0	0	0	106810	Alanine--tRNA ligase cytoplasmic OS=Homo sapiens GN=AARS PE=1 SV=2
113	781	P04264|K2C1_HUMAN	200	26	20	11	Oxidation (M); Deamidation (NQ); Propionamide	0	2250	458	0	11700	29400	9500	10900	3790	5890	1020	0	23600	17100	27400	48400	33100	88800	0	0	0	0	0	0	0	0	0	902	13700	8050	2300	22700	56700	0	0	0	66039	Keratin type II cytoskeletal 1 OS=Homo sapiens GN=KRT1 PE=1 SV=6
114	698	P00558|PGK1_HUMAN	200	56	22	20	Propionamide; Deamidation (NQ); Oxidation (M)	5220	0	9340	20100	0	16900	12300	6980	14000	0	0	0	2850	2750	3650	19800	5260	33700	2930	65400	53300	16500	12700	26600	14800	0	67100	4850	12300	11100	0	3080	19600	40500	18600	27300	44615	Phosphoglycerate kinase 1 OS=Homo sapiens GN=PGK1 PE=1 SV=3
115	1038	Q71DI3|H32_HUMAN	200	62	22	8	Oxidation (M)	80500	69100	89600	0	0	41800	51900	39200	38400	0	0	0	12500	12800	12700	10400	38000	41000	65400	189000	18100	22200	0	289000	20400	0	251000	79700	13900	43200	0	12700	29800	91000	104000	90500	15388	Histone H3.2 OS=Homo sapiens GN=HIST2H3A PE=1 SV=3
116	9500	P62424|RL7A_HUMAN	200	60	24	22	Propionamide; Deamidation (NQ)	0	0	0	0	0	0	8720	2620	7940	0	0	0	601	0	0	25300	4910	19100	21200	34500	39100	27600	2820	64200	17100	0	0	0	0	6430	0	200	16400	31600	31600	5700	29996	60S ribosomal protein L7a OS=Homo sapiens GN=RPL7A PE=1 SV=2
117	16514	P16144|ITB4_HUMAN	200	11	19	18	Propionamide; Oxidation (M)	3280	2620	1870	11000	0	9830	9630	0	5400	0	0	3850	3560	3590	3810	9840	2870	10700	4390	9160	0	11900	0	23900	9600	0	0	2590	6960	5010	1280	3660	7820	4520	11900	3200	202166	Integrin beta-4 OS=Homo sapiens GN=ITGB4 PE=1 SV=5
118	1982	P62805|H4_HUMAN	200	71	19	19	Oxidation (M); Deamidation (NQ)	187000	155000	132000	159000	165000	247000	190000	165000	167000	0	0	0	24400	20300	38300	262000	149000	273000	0	151000	87100	19200	22700	627000	5370	42400	342000	158000	190000	174000	0	27700	228000	79500	223000	130000	11367	Histone H4 OS=Homo sapiens GN=HIST1H4A PE=1 SV=2
120	7505	P60842|IF4A1_HUMAN	200	49	19	17	Propionamide	1690	8100	817	15800	17100	16800	10900	7300	13600	0	0	0	2740	6090	0	19900	25200	19000	9830	14300	31400	13900	0	62800	23300	18200	52200	3540	16600	10600	0	2940	21400	18500	25600	31200	46154	Eukaryotic initiation factor 4A-I OS=Homo sapiens GN=EIF4A1 PE=1 SV=1
121	9190	Q00839|HNRPU_HUMAN	200	22	21	20	Propionamide; Oxidation (M)	0	0	2060	0	0	0	0	0	1940	0	0	0	0	0	0	0	0	0	48600	137000	0	0	51500	190000	0	45300	179000	687	0	647	0	0	0	61900	80500	74800	90585	Heterogeneous nuclear ribonucleoprotein U OS=Homo sapiens GN=HNRNPU PE=1 SV=6
122	9338	P08727|K1C19_HUMAN	200	43	17	10	Deamidation (NQ); Oxidation (M)	10900	5880	7040	12200	21200	13200	35700	5080	22500	0	0	0	0	0	0	0	0	0	0	0	0	0	0	18700	22000	0	0	7950	15500	21100	0	0	0	0	6240	7340	44106	Keratin type I cytoskeletal 19 OS=Homo sapiens GN=KRT19 PE=1 SV=4
123	51769	P31948|STIP1_HUMAN	200	41	22	21	Propionamide	0	0	0	0	0	0	0	0	0	0	0	0	0	0	0	0	3570	0	0	0	0	0	0	19700	0	0	0	0	0	0	0	0	1190	0	6550	0	62639	Stress-induced-phosphoprotein 1 OS=Homo sapiens GN=STIP1 PE=1 SV=1
124	141	P04899|GNAI2_HUMAN	200	49	18	9	Propionamide; Oxidation (M); Deamidation (NQ)	0	0	0	0	0	0	0	0	0	0	0	0	0	0	0	15300	0	13200	0	4700	0	3950	0	53300	6860	0	0	0	0	0	0	0	9500	1570	19100	2290	40451	Guanine nucleotide-binding protein G(i) subunit alpha-2 OS=Homo sapiens GN=GNAI2 PE=1 SV=3
125	1074	P63104|1433Z_HUMAN	200	62	19	12	Propionamide; Oxidation (M); Deamidation (NQ)	5900	4800	4120	0	10200	21800	0	0	11500	0	0	0	0	0	0	22500	12600	34800	0	0	23000	0	24000	39200	0	12000	35600	4940	10700	3840	0	0	23300	7660	21000	15900	27745	14-3-3 protein zeta/delta OS=Homo sapiens GN=YWHAZ PE=1 SV=1
126	22	O43854|EDIL3_HUMAN	88.8	42	21	20	Propionamide; Oxidation (M); Deamidation (NQ)	0	0	0	12300	0	0	0	0	0	0	0	0	511	0	777	18200	3560	16600	0	0	0	0	0	0	1740	0	0	0	4100	0	0	429	12800	0	0	580	53765	EGF-like repeat and discoidin I-like domain-containing protein 3 OS=Homo sapiens GN=EDIL3 PE=1 SV=1
127	5130	P27824|CALX_HUMAN	200	27	20	20	Propionamide; Oxidation (M)	7140	9360	856	0	2140	0	5000	5970	4960	0	0	0	0	0	0	0	0	2660	11900	23500	20300	2560	7750	546000	16600	3900	37900	5780	712	5310	0	0	887	18600	185000	19500	67568	Calnexin OS=Homo sapiens GN=CANX PE=1 SV=2
128	15647	P18124|RL7_HUMAN	200	61	20	19	Deamidation (NQ); Propionamide	2200	1650	0	5580	3270	7520	4990	5440	3680	0	0	0	2550	0	1170	28300	28100	23500	0	13300	0	31000	3790	42000	0	5690	16500	1280	5460	4710	0	1240	26700	4450	25600	7390	29226	60S ribosomal protein L7 OS=Homo sapiens GN=RPL7 PE=1 SV=1
129	7651	P50991|TCPD_HUMAN	200	40	22	21	Propionamide; Oxidation (M)	0	0	0	16800	0	10500	0	0	2180	0	0	0	0	2230	1530	24300	0	23800	0	48800	14500	23800	0	33400	0	10300	9670	0	9100	725	0	1250	16000	21100	19100	6650	57924	T-complex protein 1 subunit delta OS=Homo sapiens GN=CCT4 PE=1 SV=4
133	4352	Q15063|POSTN_HUMAN	200	22	17	17	Deamidation (NQ); Propionamide	0	1260	0	0	0	0	0	5720	0	0	0	0	0	0	0	6750	0	5200	0	0	0	0	0	0	0	0	0	422	0	1910	0	0	3980	0	0	0	93314	Periostin OS=Homo sapiens GN=POSTN PE=1 SV=2
135	39746	P50990|TCPQ_HUMAN	200	36	17	17	Propionamide	0	0	0	1720	4320	3360	1570	1600	0	0	3160	0	0	0	0	36700	3900	20100	18100	0	15600	39600	0	13000	32800	25900	6460	0	3130	1060	1050	0	20200	11200	17500	21700	59621	T-complex protein 1 subunit theta OS=Homo sapiens GN=CCT8 PE=1 SV=4
136	9656	P48643|TCPE_HUMAN	200	39	18	18	Propionamide; Oxidation (M)	0	561	0	0	0	0	4140	1500	3190	0	0	0	0	0	0	0	0	16400	0	53200	0	0	0	0	0	0	34800	187	0	2950	0	0	5470	17700	0	11600	59671	T-complex protein 1 subunit epsilon OS=Homo sapiens GN=CCT5 PE=1 SV=1
138	165	P23528|COF1_HUMAN	200	89	23	16	Propionamide; Oxidation (M)	7850	2610	8770	13800	17200	16400	13800	9740	13900	0	0	0	1920	0	0	68100	26100	47500	13700	0	80500	72700	44000	103000	66900	30100	69300	6410	15800	12500	0	639	47300	31400	73200	55500	18502	Cofilin-1 OS=Homo sapiens GN=CFL1 PE=1 SV=3
139	1406	P62258|1433E_HUMAN	200	67	20	17	Oxidation (M); Deamidation (NQ); Propionamide	0	0	0	0	2610	6110	0	0	0	0	0	0	0	0	0	32800	10800	21300	0	16300	40600	65400	0	56400	0	10100	21600	0	2910	0	0	0	21600	19000	40600	10600	29174	14-3-3 protein epsilon OS=Homo sapiens GN=YWHAE PE=1 SV=1
140	3089	P09525|ANXA4_HUMAN	200	46	18	17	Oxidation (M); Propionamide	7580	3060	12000	7150	2550	20900	0	3310	5500	0	0	0	0	0	0	9520	4730	7470	0	0	6660	4890	1520	24500	0	5860	0	7540	10200	2940	0	0	7240	2220	10300	1950	35883	Annexin A4 OS=Homo sapiens GN=ANXA4 PE=1 SV=4
142	663	P00338|LDHA_HUMAN	200	47	20	18	Propionamide; Deamidation (NQ); Oxidation (M)	0	0	0	8970	2990	11100	12300	8030	8150	0	0	0	8010	2260	13500	66200	19400	65500	0	7420	0	0	0	0	0	0	8230	0	7680	9500	0	7940	50400	2470	0	2740	36689	L-lactate dehydrogenase A chain OS=Homo sapiens GN=LDHA PE=1 SV=2
143	15554	tr|A0A087WWU8|A0A087WWU8_HUMAN	200	72	20	4	Oxidation (M); Propionamide	0	0	0	5560	0	4800	0	4160	0	0	0	0	0	0	0	0	0	0	0	0	0	0	0	0	0	0	0	0	3450	1390	0	0	0	0	0	0	26421	Tropomyosin alpha-3 chain OS=Homo sapiens GN=TPM3 PE=1 SV=1
144	24815	P02545|LMNA_HUMAN	200	28	16	15	Deamidation (NQ)	0	0	0	0	0	0	0	0	0	0	0	0	0	0	0	0	31900	0	0	21800	0	4670	0	5660	0	0	0	0	0	0	0	0	10600	7250	3440	0	74140	Prelamin-A/C OS=Homo sapiens GN=LMNA PE=1 SV=1
145	9110	P11413|G6PD_HUMAN	200	32	16	16	Propionamide	0	2810	0	16600	9180	22300	0	7470	7550	0	0	0	0	0	0	0	2410	0	0	7610	0	0	0	0	0	0	4730	937	16000	5000	0	0	803	2540	0	1580	59257	Glucose-6-phosphate 1-dehydrogenase OS=Homo sapiens GN=G6PD PE=1 SV=4
146	9131	Q99623|PHB2_HUMAN	200	56	17	16	Deamidation (NQ)	0	3860	4550	4340	13400	10600	5730	7320	7290	12000	9250	0	0	0	2860	15100	6020	30800	0	70700	65800	0	0	166000	0	41600	136000	2800	9470	6780	7070	952	17300	45500	55200	59100	33296	Prohibitin-2 OS=Homo sapiens GN=PHB2 PE=1 SV=2
147	25016	P53396|ACLY_HUMAN	200	16	16	16	Propionamide; Deamidation (NQ)	0	0	0	0	0	0	0	0	0	0	0	0	0	0	0	16200	0	9050	0	15600	0	0	2860	66700	1600	0	57700	0	0	0	0	0	8400	5180	23200	19800	120839	ATP-citrate synthase OS=Homo sapiens GN=ACLY PE=1 SV=3
148	24951	P17301|ITA2_HUMAN	200	16	17	16	Propionamide	0	6160	11500	3580	0	13200	6810	8850	5520	0	0	0	0	8720	8370	27100	7200	53700	0	0	10100	27600	0	34300	7950	0	15700	5900	5580	7060	0	5690	29300	3370	20600	7870	129295	Integrin alpha-2 OS=Homo sapiens GN=ITGA2 PE=1 SV=1
149	837	P07195|LDHB_HUMAN	200	44	16	14	Propionamide; Deamidation (NQ); Oxidation (M)	0	0	0	0	0	4070	0	8740	9680	0	0	0	3990	8670	6630	8630	62600	20500	0	48000	21600	17600	0	178000	0	0	98900	0	1360	6140	0	6430	30600	23200	65100	33000	36639	L-lactate dehydrogenase B chain OS=Homo sapiens GN=LDHB PE=1 SV=2
150	3488	P10412|H14_HUMAN	200	51	18	5		3850	2560	3610	9650	1710	6150	10300	5190	6970	0	0	0	2630	3780	2030	5270	3690	6070	0	4470	6400	28100	3020	0	1710	0	4230	3340	5840	7480	0	2820	5010	3620	10400	1980	21865	Histone H1.4 OS=Homo sapiens GN=HIST1H1E PE=1 SV=2
151	9422	P02786|TFR1_HUMAN	200	21	15	15		2130	2670	1790	23100	8320	16000	9410	7600	10000	0	0	0	0	0	0	3260	4470	5490	0	36200	0	0	0	5320	0	0	0	2200	15800	9010	0	0	4410	12100	1770	0	84871	Transferrin receptor protein 1 OS=Homo sapiens GN=TFRC PE=1 SV=2
152	140	P63096|GNAI1_HUMAN	200	38	14	4	Propionamide; Oxidation (M); Deamidation (NQ)	0	0	0	0	0	0	0	0	0	0	0	0	0	0	0	0	0	0	0	0	0	0	0	19800	0	0	0	0	0	0	0	0	0	0	6580	0	40361	Guanine nucleotide-binding protein G(i) subunit alpha-1 OS=Homo sapiens GN=GNAI1 PE=1 SV=2
153	9148	P23396|RS3_HUMAN	200	80	20	19	Propionamide; Deamidation (NQ)	0	0	0	0	0	18000	6180	0	11600	0	0	0	1830	0	0	17800	21600	30900	0	13600	39900	36900	20300	55300	35300	0	53500	0	6010	5930	0	612	23400	17800	37500	29600	26688	40S ribosomal protein S3 OS=Homo sapiens GN=RPS3 PE=1 SV=2
156	39784	P17987|TCPA_HUMAN	200	35	18	17	Propionamide	0	0	3950	11500	4400	14100	0	0	0	0	0	0	0	20900	984	19700	17700	18700	0	30700	0	0	0	11800	15300	7690	16300	1320	9990	0	0	7300	18700	10200	3920	13100	60344	T-complex protein 1 subunit alpha OS=Homo sapiens GN=TCP1 PE=1 SV=1
158	10936	P23229|ITA6_HUMAN	200	18	18	17	Propionamide	0	0	0	0	0	0	0	0	0	0	0	0	0	0	0	22000	9780	23400	0	0	7790	0	0	0	15900	0	0	0	0	0	0	0	18400	2600	0	5310	126605	Integrin alpha-6 OS=Homo sapiens GN=ITGA6 PE=1 SV=5
159	9116	P16403|H12_HUMAN	200	55	17	5		827	0	922	1890	1750	1120	0	1670	1910	0	0	0	0	0	0	0	5150	0	0	0	0	0	0	0	0	0	19000	583	1590	1190	0	0	1720	0	0	6320	21365	Histone H1.2 OS=Homo sapiens GN=HIST1H1C PE=1 SV=2
160	24741	Q01813|PFKAP_HUMAN	200	18	13	13	Propionamide	2170	0	0	0	0	0	0	2590	0	0	0	0	0	0	0	0	0	9000	12800	0	11300	11400	0	86000	9850	0	4150	725	0	864	0	0	3000	8020	32500	4670	85596	ATP-dependent 6-phosphofructokinase platelet type OS=Homo sapiens GN=PFKP PE=1 SV=2
161	3092	P04843|RPN1_HUMAN	200	39	21	20	Propionamide	0	31600	11800	28900	21900	16100	13500	15800	45400	0	0	0	0	0	0	29800	24700	21600	24400	46800	7550	9230	2220	14300	7220	67300	79100	14500	22300	24900	0	0	25400	26300	8590	51200	68569	Dolichyl-diphosphooligosaccharide--protein glycosyltransferase subunit 1 OS=Homo sapiens GN=RPN1 PE=1 SV=1
163	24820	Q02878|RL6_HUMAN	200	41	16	16	Deamidation (NQ); Propionamide	0	0	0	0	0	0	0	0	2240	0	0	0	0	0	0	0	0	13400	0	0	0	0	5110	28600	0	5190	0	0	0	746	0	0	4460	0	11200	1730	32728	60S ribosomal protein L6 OS=Homo sapiens GN=RPL6 PE=1 SV=3
165	830	Q07065|CKAP4_HUMAN	200	36	20	18		2940	2180	2550	0	0	45700	0	0	36100	0	0	0	0	1050	0	5940	20500	5730	2270	0	0	3480	0	5010	0	0	0	2560	15200	12000	0	349	10700	757	2830	0	66023	Cytoskeleton-associated protein 4 OS=Homo sapiens GN=CKAP4 PE=1 SV=2
166	799	Q9Y696|CLIC4_HUMAN	200	80	20	18	Propionamide; Oxidation (M); Deamidation (NQ)	0	0	0	9110	0	0	0	0	0	0	0	0	0	0	0	3360	1700	8720	0	34000	5350	0	0	20400	0	0	30100	0	3040	0	0	0	4590	13100	6800	10000	28772	Chloride intracellular channel protein 4 OS=Homo sapiens GN=CLIC4 PE=1 SV=4
167	15780	P29317|EPHA2_HUMAN	108.19	17	16	14		0	0	0	0	0	0	0	0	0	0	0	0	0	0	0	0	0	0	0	0	0	0	0	9860	0	0	0	0	0	0	0	0	0	0	3290	0	108266	Ephrin type-A receptor 2 OS=Homo sapiens GN=EPHA2 PE=1 SV=2
169	9176	P61978|HNRPK_HUMAN	200	34	19	19	Propionamide	430	809	0	6540	4760	7100	7340	4120	6420	0	0	0	0	0	0	14800	20700	19300	0	35200	8510	0	9330	66100	21300	23800	25300	413	6130	5960	0	0	18300	14600	25100	23400	50976	Heterogeneous nuclear ribonucleoprotein K OS=Homo sapiens GN=HNRNPK PE=1 SV=1
172	3222	P12268|IMDH2_HUMAN	200	46	21	20	Propionamide	16300	2360	0	0	0	0	0	0	0	0	0	0	0	0	0	0	0	5090	9360	0	0	12300	12000	24000	0	0	5220	6200	0	0	0	0	1700	3120	16100	1740	55805	Inosine-5'-monophosphate dehydrogenase 2 OS=Homo sapiens GN=IMPDH2 PE=1 SV=2
174	39744	P26641|EF1G_HUMAN	200	36	19	19	Propionamide	0	0	0	9700	0	0	0	0	11600	0	0	0	2760	2790	0	34400	15400	25800	0	0	18900	0	0	0	0	0	0	0	3230	3860	0	1850	25200	6300	0	0	50119	Elongation factor 1-gamma OS=Homo sapiens GN=EEF1G PE=1 SV=3
175	10643	P60174|TPIS_HUMAN	200	59	16	16	Propionamide; Deamidation (NQ)	10900	14200	18200	10400	6280	0	28300	13200	22900	0	0	0	2440	0	0	41500	11700	35900	30700	0	37800	5060	24500	166000	57100	28800	123000	14400	5560	21400	0	815	29700	22800	65200	69500	30791	Triosephosphate isomerase OS=Homo sapiens GN=TPI1 PE=1 SV=3
176	51766	P50395|GDIB_HUMAN	200	51	19	14	Propionamide; Oxidation (M); Deamidation (NQ)	0	0	0	2580	0	0	1020	1330	1010	0	0	0	0	0	0	3170	4500	0	0	0	0	1700	0	0	1760	0	0	0	862	1120	0	0	2560	0	567	587	50663	Rab GDP dissociation inhibitor beta OS=Homo sapiens GN=GDI2 PE=1 SV=2
178	24872	P11940|PABP1_HUMAN	200	28	17	10	Propionamide; Deamidation (NQ); Oxidation (M)	0	982	0	0	0	2500	1990	2010	2970	0	0	0	0	0	0	2890	5660	4030	0	0	14100	0	0	27200	0	0	12900	327	833	2320	0	0	4190	4710	9060	4310	70671	Polyadenylate-binding protein 1 OS=Homo sapiens GN=PABPC1 PE=1 SV=2
179	948	P20020|AT2B1_HUMAN	200	16	18	10	Oxidation (M); Propionamide	0	0	0	14900	0	0	3840	0	0	0	0	0	0	0	0	8040	3030	12700	0	0	0	6860	0	16800	0	0	0	0	4950	1280	0	0	7910	0	7880	0	138755	Plasma membrane calcium-transporting ATPase 1 OS=Homo sapiens GN=ATP2B1 PE=1 SV=3
180	308	P50995|ANX11_HUMAN	200	30	15	13	Propionamide	0	0	6040	12000	4160	12000	6850	5560	8790	0	0	0	0	0	0	10100	7870	17600	0	0	64500	6210	8740	14400	1190	4940	29300	2010	9400	7070	0	0	11900	21500	9800	11800	54390	Annexin A11 OS=Homo sapiens GN=ANXA11 PE=1 SV=1
181	3050	P40227|TCPZ_HUMAN	200	33	17	15		1960	2160	1280	3370	14100	0	0	0	0	0	0	0	0	0	0	28500	4000	15900	0	0	10000	0	0	46500	3560	0	20300	1800	5840	0	0	0	16100	3350	15500	7970	58024	T-complex protein 1 subunit zeta OS=Homo sapiens GN=CCT6A PE=1 SV=3
182	15568	Q14697|GANAB_HUMAN	200	18	16	16	Propionamide; Oxidation (M)	1640	5000	967	23500	22700	18400	17200	19900	17600	0	0	0	868	0	0	12600	9190	19500	0	7560	0	0	0	18300	10200	0	27300	2530	21500	18300	0	289	13800	2520	6110	12500	106874	Neutral alpha-glucosidase AB OS=Homo sapiens GN=GANAB PE=1 SV=3
183	24745	P22626|ROA2_HUMAN	200	45	17	17	Deamidation (NQ); Propionamide	2940	1770	3710	9880	0	5470	4740	7640	4800	0	0	0	0	0	1210	6030	6410	12900	0	11200	10600	0	0	24300	76800	19100	47900	2810	5120	5730	0	404	8460	7250	8080	47900	37430	Heterogeneous nuclear ribonucleoproteins A2/B1 OS=Homo sapiens GN=HNRNPA2B1 PE=1 SV=2
184	30500	P19338|NUCL_HUMAN	200	24	17	17	Propionamide; Deamidation (NQ)	4230	3630	4740	1860	0	2150	4240	0	0	0	0	0	3110	3000	3540	0	9830	0	0	0	0	0	18800	0	0	0	0	4200	1340	1410	0	3220	3280	0	6270	0	76615	Nucleolin OS=Homo sapiens GN=NCL PE=1 SV=3
185	106827	Q9P2B2|FPRP_HUMAN	200	20	15	15	Propionamide; Deamidation (NQ)	0	0	0	0	3590	6160	0	0	0	0	0	0	0	0	0	0	0	0	0	12500	0	0	0	9700	0	0	0	0	3250	0	0	0	0	4160	3230	0	98556	Prostaglandin F2 receptor negative regulator OS=Homo sapiens GN=PTGFRN PE=1 SV=2
186	800	tr|E9PDF6|E9PDF6_HUMAN	200	12	13	10	Propionamide; Deamidation (NQ)	0	0	0	0	0	0	0	0	0	0	0	0	0	0	0	0	0	0	0	0	0	0	0	79100	0	4480	0	0	0	0	0	0	0	0	26400	1490	128481	Unconventional myosin-Ib OS=Homo sapiens GN=MYO1B PE=1 SV=1
187	1143	P41250|GARS_HUMAN	200	14	13	13	Propionamide	0	0	0	0	0	0	0	0	0	84600	0	139000	0	0	0	0	0	0	0	0	0	4970	0	8510	2460	0	0	0	0	0	74600	0	0	0	4490	819	83166	Glycine--tRNA ligase OS=Homo sapiens GN=GARS PE=1 SV=3
192	964	Q9ULV4|COR1C_HUMAN	200	32	17	16	Propionamide	0	0	0	0	0	0	0	0	0	0	0	0	0	0	0	0	0	0	0	4530	0	0	0	0	0	0	2950	0	0	0	0	0	0	1510	0	983	53249	Coronin-1C OS=Homo sapiens GN=CORO1C PE=1 SV=1
193	59	P62873|GBB1_HUMAN	200	41	14	5	Propionamide; Deamidation (NQ)	0	0	0	0	0	2960	0	0	0	0	0	0	2070	0	0	0	13600	15500	32200	0	21100	0	0	25400	44100	43900	0	0	986	0	0	689	9680	17800	8460	29300	37377	Guanine nucleotide-binding protein G(I)/G(S)/G(T) subunit beta-1 OS=Homo sapiens GN=GNB1 PE=1 SV=3
194	699	O75083|WDR1_HUMAN	200	34	16	16	Propionamide; Deamidation (NQ)	0	573	0	0	0	3130	0	8740	765	0	0	0	0	0	0	8700	11200	14900	0	0	0	7120	4230	15900	0	94900	0	191	1040	3170	0	0	11600	0	9070	31600	66194	WD repeat-containing protein 1 OS=Homo sapiens GN=WDR1 PE=1 SV=4
196	1071	P62753|RS6_HUMAN	200	49	16	16	Propionamide	0	0	0	3910	0	0	1130	0	0	0	0	0	0	0	0	0	0	0	27100	0	0	0	0	116000	0	24400	0	0	1300	377	0	0	0	9020	38600	8150	28681	40S ribosomal protein S6 OS=Homo sapiens GN=RPS6 PE=1 SV=1
197	134	P12259|FA5_HUMAN	200	5	13	13	Deamidation (NQ); Oxidation (M)	14600	17100	16800	28900	11700	24800	28700	5730	24600	0	0	0	0	0	399	14200	0	16000	12400	154000	12600	18800	55200	129000	0	102000	15500	16200	21800	19700	0	133	10100	59500	67700	39200	251701	Coagulation factor V OS=Homo sapiens GN=F5 PE=1 SV=4
198	324	P62249|RS16_HUMAN	200	82	15	15	Propionamide; Deamidation (NQ); Oxidation (M)	5640	6090	1130	39800	10500	25900	12700	14300	26100	0	0	0	6160	7790	1270	45200	49800	31100	1250	68400	0	55000	22600	59000	5320	0	45600	4290	25400	17700	0	5070	42000	23200	45600	17000	16445	40S ribosomal protein S16 OS=Homo sapiens GN=RPS16 PE=1 SV=2
199	9531	tr|X1WI28|X1WI28_HUMAN	200	52	15	15	Propionamide; Oxidation (M)	3500	0	4360	8680	3240	9430	12100	3640	22000	0	173000	0	0	147000	0	22300	6970	22400	0	5850	0	0	0	30300	18000	18600	0	2620	7120	12600	57700	49000	17200	1950	10100	12200	22975	60S ribosomal protein L10 (Fragment) OS=Homo sapiens GN=RPL10 PE=1 SV=7
200	10677	Q99832|TCPH_HUMAN	200	33	17	17	Propionamide; Oxidation (M)	4090	0	3600	9340	2570	0	4770	4190	4030	0	74900	0	0	17300	0	5700	4310	3040	0	0	11100	0	0	0	37100	0	38300	2560	3970	4330	25000	5760	4350	3700	0	25100	59367	T-complex protein 1 subunit eta OS=Homo sapiens GN=CCT7 PE=1 SV=2
201	51805	P34932|HSP74_HUMAN	200	20	14	11	Propionamide; Deamidation (NQ)	0	0	0	0	0	0	0	1410	0	0	0	0	0	0	0	0	0	0	0	0	0	0	0	0	0	0	10200	0	0	470	0	0	0	0	0	3390	94331	Heat shock 70 kDa protein 4 OS=Homo sapiens GN=HSPA4 PE=1 SV=4
202	3108	P61981|1433G_HUMAN	200	40	14	5	Oxidation (M); Deamidation (NQ)	0	0	0	0	0	591	0	0	11500	0	0	0	0	0	0	0	0	8030	0	0	20500	0	0	0	0	0	14900	0	197	3850	0	0	2680	6850	0	4950	28303	14-3-3 protein gamma OS=Homo sapiens GN=YWHAG PE=1 SV=2
203	1056	P30101|PDIA3_HUMAN	200	38	16	16	Propionamide; Oxidation (M)	6500	11500	9000	10300	16500	15800	7980	9910	5400	0	0	0	0	0	1120	26400	11000	28300	8040	22600	11400	63100	44700	157000	30800	13300	104000	9000	14200	7760	0	373	21900	14000	88300	49400	56782	Protein disulfide-isomerase A3 OS=Homo sapiens GN=PDIA3 PE=1 SV=4
204	277	Q8IUE6|H2A2B_HUMAN	200	55	13	2	Deamidation (NQ)	10400	0	19200	8730	7320	9930	12100	11200	11000	0	0	0	0	0	0	2910	0	1960	0	0	0	0	0	0	0	0	0	9870	8660	11500	0	0	1630	0	0	0	13995	Histone H2A type 2-B OS=Homo sapiens GN=HIST2H2AB PE=1 SV=3
205	2019	tr|E9PC84|E9PC84_HUMAN	200	6	12	12	Propionamide; Oxidation (M)	0	0	176	0	0	0	0	0	0	0	0	0	0	0	0	0	13100	1660	0	0	0	0	0	80900	0	0	0	58.7	0	0	0	0	4900	0	27000	0	210852	Tenascin OS=Homo sapiens GN=TNC PE=1 SV=1
206	9150	P49411|EFTU_HUMAN	200	41	16	16	Propionamide; Oxidation (M)	1440	1790	4830	14500	9580	11600	0	8160	0	0	0	0	2980	0	2560	11300	5910	5360	76100	82900	33700	46300	15800	69900	71800	27800	106000	2680	11900	2720	0	1850	7540	64200	44000	68500	49542	Elongation factor Tu mitochondrial OS=Homo sapiens GN=TUFM PE=1 SV=2
208	30491	Q8WUM4|PDC6I_HUMAN	93.87	14	11	11		0	0	0	0	0	0	0	0	0	0	0	0	0	0	0	0	0	2590	0	0	0	0	0	15800	0	0	15700	0	0	0	0	0	862	0	5260	5220	96023	Programmed cell death 6-interacting protein OS=Homo sapiens GN=PDCD6IP PE=1 SV=1
210	9174	P15880|RS2_HUMAN	200	35	11	11	Propionamide; Oxidation (M)	5260	3170	4910	28600	22000	20400	25900	17700	21500	0	0	0	7400	5710	6960	49800	40600	51400	4050	0	46100	4080	0	82300	22700	32600	67400	4450	23700	21700	0	6690	47300	16700	28800	40900	31324	40S ribosomal protein S2 OS=Homo sapiens GN=RPS2 PE=1 SV=2
211	7518	P27348|1433T_HUMAN	200	57	16	10	Oxidation (M); Propionamide; Deamidation (NQ)	0	0	0	0	0	0	0	0	0	0	0	0	0	0	0	0	0	0	6390	936	5760	0	0	0	0	0	11800	0	0	0	0	0	0	4360	0	3920	27764	14-3-3 protein theta OS=Homo sapiens GN=YWHAQ PE=1 SV=1
212	1289	Q01518|CAP1_HUMAN	200	34	15	8	Propionamide; Oxidation (M)	0	0	0	5170	0	0	0	0	3130	0	0	0	0	0	0	17800	31700	18200	0	0	0	12000	5260	36100	61800	24400	36300	0	1720	1040	0	0	22600	0	17800	40800	51902	Adenylyl cyclase-associated protein 1 OS=Homo sapiens GN=CAP1 PE=1 SV=5
213	9238	P46781|RS9_HUMAN	200	57	16	16	Deamidation (NQ)	0	0	0	5360	4360	26600	8570	10800	17500	0	0	0	0	0	0	12800	0	19100	0	0	19300	0	0	0	36800	0	30400	0	12100	12300	0	0	10600	6450	0	22400	22591	40S ribosomal protein S9 OS=Homo sapiens GN=RPS9 PE=1 SV=3
214	665	P07737|PROF1_HUMAN	200	71	15	14	Deamidation (NQ); Propionamide; Oxidation (M)	7060	8420	7100	10900	6890	21000	8990	8040	7430	0	0	0	819	877	4830	64400	62800	87400	0	15600	13500	33300	0	148000	103000	10600	87000	7530	12900	8150	0	2180	71500	9680	60500	67000	15054	Profilin-1 OS=Homo sapiens GN=PFN1 PE=1 SV=2
215	805	P62820|RAB1A_HUMAN	200	52	14	4	Propionamide; Oxidation (M)	2210	0	0	13600	3960	9300	10900	2960	4990	0	0	0	0	0	0	5720	4280	0	2470	0	0	0	0	0	0	3480	0	738	8960	6290	0	0	3330	823	0	1160	22678	Ras-related protein Rab-1A OS=Homo sapiens GN=RAB1A PE=1 SV=3
216	1061	tr|Q5TEC6|Q5TEC6_HUMAN	200	56	15	1	Oxidation (M)	7670	0	8060	13600	4870	14400	10700	0	11100	0	0	0	0	1270	5670	0	12400	22700	7110	0	17100	33900	3840	0	0	0	15600	5240	11000	7260	0	2310	11700	8080	12600	5190	15430	Histone H3 OS=Homo sapiens GN=HIST2H3PS2 PE=1 SV=1
217	15564	P05388|RLA0_HUMAN	200	59	18	3	Propionamide	0	0	0	4740	4060	7380	5040	0	5230	0	0	0	0	704	0	3380	0	6230	0	0	0	0	0	0	0	0	0	0	5390	3420	0	235	3200	0	0	0	34274	60S acidic ribosomal protein P0 OS=Homo sapiens GN=RPLP0 PE=1 SV=1
218	51767	Q13200|PSMD2_HUMAN	200	17	13	13	Propionamide	0	0	0	0	0	0	0	2330	0	0	0	0	0	0	0	0	3240	7730	0	0	0	0	0	0	7540	0	0	0	0	778	0	0	3660	0	0	2510	100200	26S proteasome non-ATPase regulatory subunit 2 OS=Homo sapiens GN=PSMD2 PE=1 SV=3
219	281	P16104|H2AX_HUMAN	31.82	47	12	1	Deamidation (NQ)	0	0	0	0	0	3880	4390	1840	0	0	0	0	0	0	0	0	0	0	0	0	0	0	0	0	0	0	0	0	1290	2080	0	0	0	0	0	0	15145	Histone H2AX OS=Homo sapiens GN=H2AFX PE=1 SV=2
220	7520	Q04917|1433F_HUMAN	200	37	12	5	Oxidation (M); Deamidation (NQ)	0	0	0	0	0	0	0	0	0	0	0	0	0	0	0	0	9700	0	0	0	0	0	0	0	0	0	0	0	0	0	0	0	3230	0	0	0	28219	14-3-3 protein eta OS=Homo sapiens GN=YWHAH PE=1 SV=4
221	9132	P00352|AL1A1_HUMAN	200	22	12	9	Propionamide; Deamidation (NQ); Oxidation (M)	4110	0	6810	12700	12000	10900	8410	7000	4260	0	0	0	0	0	0	18700	14600	17900	0	8180	0	0	0	6220	0	0	18200	3640	11900	6560	0	0	17100	2730	2070	6070	54862	Retinal dehydrogenase 1 OS=Homo sapiens GN=ALDH1A1 PE=1 SV=2
222	24794	P62917|RL8_HUMAN	200	44	16	16	Oxidation (M)	4510	0	0	9970	8350	18800	8810	7290	8610	0	0	0	2920	6760	4940	21200	18600	24700	16100	47700	0	0	0	0	18400	10300	9240	1500	12400	8240	0	4870	21500	21300	0	12700	28025	60S ribosomal protein L8 OS=Homo sapiens GN=RPL8 PE=1 SV=2
223	7499	P23526|SAHH_HUMAN	200	31	14	14	Propionamide	0	0	0	0	6680	0	8810	2790	22200	0	0	0	0	573	0	0	0	10800	0	20500	0	0	6190	0	0	0	18700	0	2230	11300	0	191	3600	6830	2060	6230	47716	Adenosylhomocysteinase OS=Homo sapiens GN=AHCY PE=1 SV=4
225	9281	P40926|MDHM_HUMAN	146.54	54	14	14	Oxidation (M); Propionamide; Deamidation (NQ)	3190	0	4750	4830	2480	2600	0	3820	6850	0	0	0	0	0	490	0	0	4260	0	12700	34000	13700	0	90600	0	1690	37300	2650	3300	3560	0	163	1420	15600	34800	13000	35503	Malate dehydrogenase mitochondrial OS=Homo sapiens GN=MDH2 PE=1 SV=3
226	3077	P50914|RL14_HUMAN	200	43	11	10	Deamidation (NQ); Propionamide; Oxidation (M)	5960	0	0	15500	22600	21400	14800	10300	13200	0	0	0	5520	9530	522	32800	18800	40800	22800	0	26900	63900	0	107000	0	0	43600	1990	19800	12800	0	5190	30800	16600	56900	14500	23432	60S ribosomal protein L14 OS=Homo sapiens GN=RPL14 PE=1 SV=4
227	24789	P39019|RS19_HUMAN	200	77	15	14	Deamidation (NQ)	0	0	0	0	2890	0	0	0	0	0	0	0	0	0	0	0	0	0	0	0	0	37900	0	13400	8600	0	0	0	962	0	0	0	0	0	17100	2870	16060	40S ribosomal protein S19 OS=Homo sapiens GN=RPS19 PE=1 SV=2
228	54398	P46777|RL5_HUMAN	200	52	16	16	Propionamide; Oxidation (M)	0	0	0	11700	0	9810	6870	7830	0	0	0	0	0	0	0	21100	0	28000	0	7510	5000	2340	0	0	0	6530	0	0	7150	4900	0	0	16400	4170	779	2180	34363	60S ribosomal protein L5 OS=Homo sapiens GN=RPL5 PE=1 SV=3
229	10743	P40429|RL13A_HUMAN	200	52	13	13	Propionamide; Deamidation (NQ)	0	7930	3800	25300	17100	20300	21400	18600	27000	0	54600	0	3210	3880	4870	42900	16500	87500	21400	63300	136000	129000	20500	34800	82400	27600	88800	3910	20900	22300	18200	3990	49000	73500	61400	66300	23577	60S ribosomal protein L13a OS=Homo sapiens GN=RPL13A PE=1 SV=2
230	9137	P16401|H15_HUMAN	200	36	12	5		2030	1550	2350	0	26300	0	13500	6180	5900	4550	3270	0	0	0	0	0	0	0	0	0	2280	630	0	0	1140	0	0	1980	8770	8520	2610	0	0	759	210	379	22580	Histone H1.5 OS=Homo sapiens GN=HIST1H1B PE=1 SV=3
231	5396	Q08211|DHX9_HUMAN	200	11	13	12	Propionamide; Oxidation (M)	0	0	0	0	0	0	2820	3000	2880	0	0	0	0	0	0	0	0	0	0	3550	0	0	0	9790	0	0	0	0	0	2900	0	0	0	1180	3260	0	140958	ATP-dependent RNA helicase A OS=Homo sapiens GN=DHX9 PE=1 SV=4
233	1501	P39060|COIA1_HUMAN	200	10	12	12	Propionamide; Deamidation (NQ); Oxidation (M)	14900	8940	9030	13500	12000	17400	8010	6840	0	0	0	0	0	516	847	0	0	5020	0	23800	15300	14300	10700	31400	0	0	0	11000	14300	4950	0	454	1670	13000	18800	0	178187	Collagen alpha-1(XVIII) chain OS=Homo sapiens GN=COL18A1 PE=1 SV=5
234	366	P50454|SERPH_HUMAN	200	41	14	14	Propionamide; Deamidation (NQ); Oxidation (M)	0	0	0	0	0	0	0	0	0	0	0	0	0	0	0	0	3490	0	7760	18600	5280	4030	6800	0	2800	9790	4150	0	0	0	0	0	1160	10600	3610	5580	46441	Serpin H1 OS=Homo sapiens GN=SERPINH1 PE=1 SV=2
235	51747	O60506|HNRPQ_HUMAN	200	27	16	9	Propionamide	1720	3210	794	0	0	3920	0	0	0	0	0	0	0	0	0	0	0	0	0	16900	12900	1850	36800	67100	21900	27700	0	1910	1310	0	0	0	0	9950	35200	16500	69603	Heterogeneous nuclear ribonucleoprotein Q OS=Homo sapiens GN=SYNCRIP PE=1 SV=2
236	51772	P21980|TGM2_HUMAN	200	25	13	13	Propionamide; Deamidation (NQ)	0	0	0	0	0	0	0	0	0	0	0	0	0	0	289	19800	7930	16000	0	0	0	0	0	0	0	0	0	0	0	0	0	96.3	14600	0	0	0	77329	Protein-glutamine gamma-glutamyltransferase 2 OS=Homo sapiens GN=TGM2 PE=1 SV=2
238	7521	P31947|1433S_HUMAN	24.59	46	13	8	Oxidation (M); Propionamide; Deamidation (NQ)	0	0	0	0	0	6410	0	0	0	0	0	0	0	0	0	0	32700	0	0	0	0	0	0	0	0	0	0	0	2140	0	0	0	10900	0	0	0	27774	14-3-3 protein sigma OS=Homo sapiens GN=SFN PE=1 SV=1
240	51873	tr|F8W6I7|F8W6I7_HUMAN	200	52	13	13	Deamidation (NQ); Propionamide	0	0	0	0	0	0	0	0	0	0	0	0	0	0	0	3870	0	0	0	0	0	0	0	0	0	0	0	0	0	0	0	0	1290	0	0	0	33155	Heterogeneous nuclear ribonucleoprotein A1 OS=Homo sapiens GN=HNRNPA1 PE=1 SV=2
241	54412	O75131|CPNE3_HUMAN	200	30	15	14	Propionamide; Oxidation (M)	1950	2180	0	6050	2300	9320	11200	0	12500	0	0	0	0	0	0	0	0	6240	0	0	18500	16300	0	82500	15500	0	7730	1380	5890	7920	0	0	2080	6150	32900	7760	60131	Copine-3 OS=Homo sapiens GN=CPNE3 PE=1 SV=1
242	1127	O00299|CLIC1_HUMAN	200	67	17	15	Propionamide	0	803	0	10300	10700	2910	3500	0	0	0	0	0	0	0	0	35000	22600	32100	45200	22200	31100	72400	16500	41900	53100	36100	60400	268	7960	1170	0	0	29900	32800	43600	49800	26923	Chloride intracellular channel protein 1 OS=Homo sapiens GN=CLIC1 PE=1 SV=4
243	7492	P45880|VDAC2_HUMAN	200	53	14	13	Deamidation (NQ); Propionamide	8390	8940	1960	29300	9590	24500	24400	17300	37100	0	0	0	2540	987	3820	13700	24100	27300	45600	43300	1350	103000	121000	172000	134000	28300	126000	6430	21100	26200	0	2450	21700	30100	132000	96300	31567	Voltage-dependent anion-selective channel protein 2 OS=Homo sapiens GN=VDAC2 PE=1 SV=2
244	10594	tr|G3V4W0|G3V4W0_HUMAN	200	38	13	11	Propionamide; Oxidation (M); Deamidation (NQ)	5530	0	2210	2420	0	0	4950	0	0	0	0	0	0	0	0	4870	0	0	0	22700	11700	0	0	26500	8360	0	29500	2580	808	1650	0	0	1620	11500	8840	12600	28916	Heterogeneous nuclear ribonucleoproteins C1/C2 (Fragment) OS=Homo sapiens GN=HNRNPC PE=1 SV=1
245	30536	P34897|GLYM_HUMAN	200	30	13	13		589	0	0	15200	15100	14900	5830	4830	1450	0	0	0	0	0	0	4260	14500	11000	6320	0	4380	13300	0	84800	20100	7710	32500	196	15100	4040	0	0	9930	3570	32700	20100	55993	Serine hydroxymethyltransferase mitochondrial OS=Homo sapiens GN=SHMT2 PE=1 SV=3
246	106784	Q9H5V8|CDCP1_HUMAN	200	12	12	12	Propionamide; Deamidation (NQ); Oxidation (M)	23500	21500	27900	17900	4160	2430	60900	0	17200	0	0	0	0	0	1790	0	0	1470	20800	112000	0	24100	0	0	29900	4320	42100	24300	8170	26000	0	596	489	44200	8030	25400	92932	CUB domain-containing protein 1 OS=Homo sapiens GN=CDCP1 PE=1 SV=3
247	1413	P04114|APOB_HUMAN	200	2	10	10	Deamidation (NQ)	0	0	3290	2130	5010	2060	5550	3620	8950	0	0	0	0	0	0	0	0	0	0	0	0	0	0	0	0	0	0	1100	3070	6040	0	0	0	0	0	0	515611	Apolipoprotein B-100 OS=Homo sapiens GN=APOB PE=1 SV=2
249	3052	P22314|UBA1_HUMAN	200	18	17	17	Propionamide	4470	1050	3110	11400	10800	5210	5920	6010	5030	0	0	0	0	1800	2820	9160	2290	9080	0	5370	0	0	0	10300	9150	0	28700	2880	9130	5660	0	1540	6840	1790	3420	12600	117849	Ubiquitin-like modifier-activating enzyme 1 OS=Homo sapiens GN=UBA1 PE=1 SV=3
250	829	Q16658|FSCN1_HUMAN	200	33	15	15	Propionamide	0	4550	0	0	0	0	0	0	0	0	0	0	0	0	0	0	6780	0	3090	0	0	8220	0	0	2850	3230	34400	1520	0	0	0	0	2260	1030	2740	13500	54530	Fascin OS=Homo sapiens GN=FSCN1 PE=1 SV=3
251	95	P62879|GBB2_HUMAN	200	41	14	4	Propionamide	0	0	0	18500	24100	24100	13800	8960	13300	0	0	0	2710	0	3990	19400	20500	22800	36400	0	44700	0	31900	112000	0	0	0	0	22300	12000	0	2230	20900	27000	48100	0	37331	Guanine nucleotide-binding protein G(I)/G(S)/G(T) subunit beta-2 OS=Homo sapiens GN=GNB2 PE=1 SV=3
252	658	Q99536|VAT1_HUMAN	200	38	14	14	Propionamide	2250	3400	0	0	0	0	0	0	0	0	0	0	891	546	0	21800	5530	23200	0	0	0	11100	0	22100	14500	10400	8430	1880	0	0	0	479	16900	0	11100	11100	41920	Synaptic vesicle membrane protein VAT-1 homolog OS=Homo sapiens GN=VAT1 PE=1 SV=2
253	768	P16070|CD44_HUMAN	200	13	12	12	Propionamide; Deamidation (NQ); Oxidation (M)	0	0	0	0	0	0	0	0	0	0	0	0	1150	0	0	33300	52400	28500	0	0	0	17400	0	12900	0	0	0	0	0	0	0	383	38000	0	10100	0	81538	CD44 antigen OS=Homo sapiens GN=CD44 PE=1 SV=3
254	1019	P35232|PHB_HUMAN	200	49	12	11	Deamidation (NQ)	7590	3520	0	28500	54300	30300	17100	15000	7670	0	0	0	5620	6290	10700	27900	27600	28900	0	66600	14900	13900	0	292000	20300	93400	90500	3700	37700	13300	0	7540	28100	27200	102000	68100	29804	Prohibitin OS=Homo sapiens GN=PHB PE=1 SV=1
255	14041	Q9Y265|RUVB1_HUMAN	200	45	17	16	Propionamide	0	0	0	13400	3130	5960	0	3800	5820	0	0	0	0	0	0	6220	10300	22500	6470	6120	0	3110	0	0	16400	8930	6700	0	7490	3210	0	0	13000	4200	1040	10700	50228	RuvB-like 1 OS=Homo sapiens GN=RUVBL1 PE=1 SV=1
257	4446	Q16222|UAP1_HUMAN	200	23	11	11	Propionamide	0	0	0	8930	0	7320	0	0	358	0	0	0	0	3390	0	14600	0	8180	0	31300	0	0	0	13500	0	41100	39700	0	5420	119	0	1130	7600	10400	4500	26900	58769	UDP-N-acetylhexosamine pyrophosphorylase OS=Homo sapiens GN=UAP1 PE=1 SV=3
258	9414	P06748|NPM_HUMAN	200	46	13	12	Oxidation (M); Deamidation (NQ)	5450	11800	7140	43700	28900	31300	16200	12600	13500	0	26500	0	3980	4120	7080	12200	7740	14200	0	0	74200	0	0	0	63400	0	0	8130	34600	14100	8840	5060	11400	24700	0	21100	32575	Nucleophosmin OS=Homo sapiens GN=NPM1 PE=1 SV=2
259	51777	Q9UQ80|PA2G4_HUMAN	38.49	37	15	15	Propionamide	2590	0	0	0	0	0	2870	0	0	0	26400	0	0	0	0	0	0	0	0	23800	0	0	0	0	0	0	0	863	0	956	8810	0	0	7930	0	0	43787	Proliferation-associated protein 2G4 OS=Homo sapiens GN=PA2G4 PE=1 SV=3
260	143	P63092|GNAS2_HUMAN	200	26	13	11	Oxidation (M); Deamidation (NQ)	0	990	2090	3100	3990	4910	0	1980	959	0	0	0	0	0	262	4250	0	6620	0	0	5620	0	0	2870	0	415	9380	1030	4000	979	0	87.3	3620	1870	958	3260	45665	Guanine nucleotide-binding protein G(s) subunit alpha isoforms short OS=Homo sapiens GN=GNAS PE=1 SV=1
262	9231	P22695|QCR2_HUMAN	200	27	12	12		0	0	7670	11800	3440	0	0	2880	0	0	0	0	0	13600	0	0	0	0	0	18500	13700	10900	0	18800	35300	0	19600	2560	5070	960	0	4540	0	10700	9900	18300	48443	Cytochrome b-c1 complex subunit 2 mitochondrial OS=Homo sapiens GN=UQCRC2 PE=1 SV=3
264	31030	P07339|CATD_HUMAN	72	25	9	9	Propionamide; Oxidation (M); Deamidation (NQ)	8510	10400	8790	86300	49700	88000	17500	13700	16900	0	0	0	0	341	0	0	0	0	0	0	0	3310	0	0	0	0	0	9250	74700	16000	0	114	0	0	1100	0	44552	Cathepsin D OS=Homo sapiens GN=CTSD PE=1 SV=1
265	54395	P63244|RACK1_HUMAN	200	49	12	12	Propionamide	0	5390	0	0	1350	0	9920	0	0	0	0	0	0	0	0	0	0	20900	0	18300	0	0	0	24200	0	0	0	1800	450	3310	0	0	6970	6120	8070	0	35077	Receptor of activated protein C kinase 1 OS=Homo sapiens GN=RACK1 PE=1 SV=3
266	151028	P48735|IDHP_HUMAN	137.09	24	9	9	Propionamide; Oxidation (M)	0	0	0	3260	0	6240	0	5940	2460	0	0	0	0	0	0	0	0	0	0	0	0	0	0	0	0	0	0	0	3160	2800	0	0	0	0	0	0	50909	Isocitrate dehydrogenase [NADP] mitochondrial OS=Homo sapiens GN=IDH2 PE=1 SV=2
267	65968	Q92616|GCN1_HUMAN	200	7	17	15		0	0	0	0	0	0	0	1920	0	0	0	0	0	0	0	0	0	0	0	0	0	0	0	0	0	9560	12400	0	0	639	0	0	0	0	0	7330	292756	eIF-2-alpha kinase activator GCN1 OS=Homo sapiens GN=GCN1 PE=1 SV=6
268	9324	P23246|SFPQ_HUMAN	200	21	14	13		5050	4700	4230	5260	0	3590	3400	2910	0	0	0	0	0	0	0	26700	10900	0	41200	160000	115000	76600	7640	207000	19300	43800	129000	4660	2950	2100	0	0	12500	105000	96900	64100	76150	Splicing factor proline- and glutamine-rich OS=Homo sapiens GN=SFPQ PE=1 SV=2
269	7519	P31946|1433B_HUMAN	200	41	12	3	Oxidation (M); Deamidation (NQ)	0	0	0	0	0	0	0	0	2600	0	0	0	0	0	0	5060	5220	0	0	0	0	0	0	0	0	0	0	0	0	866	0	0	3430	0	0	0	28082	14-3-3 protein beta/alpha OS=Homo sapiens GN=YWHAB PE=1 SV=3
270	9242	P61313|RL15_HUMAN	200	53	13	12	Propionamide; Deamidation (NQ)	0	0	0	0	0	0	0	2730	0	0	0	0	0	0	0	0	0	7440	28000	22300	0	15900	0	90500	11400	0	83100	0	0	910	0	0	2480	16800	35500	31500	24146	60S ribosomal protein L15 OS=Homo sapiens GN=RPL15 PE=1 SV=2
271	9276	P40939|ECHA_HUMAN	200	13	9	9		0	0	0	15400	0	2330	8940	6960	0	0	0	0	0	0	0	16900	0	6300	0	52800	0	0	0	94200	13200	0	32900	0	5920	5300	0	0	7740	17600	31400	15400	83000	Trifunctional enzyme subunit alpha mitochondrial OS=Homo sapiens GN=HADHA PE=1 SV=2
272	674	Q92743|HTRA1_HUMAN	200	27	12	12	Propionamide	11600	4930	8660	9920	4740	7210	8020	7470	0	0	0	0	0	0	0	19800	0	23000	27800	51800	77300	0	0	119000	0	0	0	8390	7290	5170	0	0	14200	52300	39800	0	51287	Serine protease HTRA1 OS=Homo sapiens GN=HTRA1 PE=1 SV=1
273	16068	Q9Y4L1|HYOU1_HUMAN	200	7	6	6	Oxidation (M)	0	0	0	14600	13000	14100	22600	16600	29600	0	0	0	0	0	0	0	0	8290	0	37700	0	0	0	8240	0	17700	0	0	13900	22900	0	0	2760	12600	2750	5880	111335	Hypoxia up-regulated protein 1 OS=Homo sapiens GN=HYOU1 PE=1 SV=1
276	914	Q13308|PTK7_HUMAN	200	15	12	12	Propionamide; Deamidation (NQ)	0	1550	0	3160	0	0	0	1110	0	0	0	0	0	0	0	0	0	0	0	0	0	11300	89300	756000	9130	131000	444000	516	1050	370	0	0	0	0	285000	195000	118392	Inactive tyrosine-protein kinase 7 OS=Homo sapiens GN=PTK7 PE=1 SV=2
277	3074	P30153|2AAA_HUMAN	200	21	9	9	Propionamide	0	0	0	0	0	0	0	0	0	0	0	0	807	0	0	0	6310	5350	0	5170	0	0	0	0	0	0	10300	0	0	0	0	269	3890	1720	0	3420	65309	Serine/threonine-protein phosphatase 2A 65 kDa regulatory subunit A alpha isoform OS=Homo sapiens GN=PPP2R1A PE=1 SV=4
278	804	Q9H0U4|RAB1B_HUMAN	200	49	13	3	Propionamide; Oxidation (M)	1210	0	0	1550	0	631	2550	1290	921	0	0	0	0	0	0	0	0	0	10200	16900	0	0	9820	25300	0	0	0	405	727	1590	0	0	0	9040	11700	0	22171	Ras-related protein Rab-1B OS=Homo sapiens GN=RAB1B PE=1 SV=1
279	1135	tr|F8VVM2|F8VVM2_HUMAN	38	28	12	1	Oxidation (M); Propionamide; Deamidation (NQ)	0	0	0	0	5830	7660	4780	0	0	0	0	0	0	0	0	7770	6830	8830	0	0	0	19000	0	37200	0	0	0	0	4500	1590	0	0	7810	0	18700	0	36161	Phosphate carrier protein mitochondrial OS=Homo sapiens GN=SLC25A3 PE=1 SV=1
281	808	P54709|AT1B3_HUMAN	200	34	12	12	Deamidation (NQ)	17000	20500	16600	54600	40800	46000	22000	21300	23400	0	0	0	8480	9680	10200	61500	43600	74400	68700	161000	66100	61100	48500	59000	67400	69100	153000	18100	47200	22200	0	9450	59900	98500	56200	96500	31513	Sodium/potassium-transporting ATPase subunit beta-3 OS=Homo sapiens GN=ATP1B3 PE=1 SV=1
282	823	tr|A0A0A0MS51|A0A0A0MS51_HUMAN	200	15	9	9	Propionamide	0	0	0	27900	16600	24500	0	3320	0	0	0	5090	10600	9750	10300	0	6930	9030	0	15500	0	0	0	16100	0	0	32200	0	23000	1110	1700	10200	5320	5180	5350	10700	82526	Gelsolin OS=Homo sapiens GN=GSN PE=1 SV=1
284	51737	tr|E9PRY8|E9PRY8_HUMAN	200	15	10	8	Deamidation (NQ)	0	0	0	0	0	0	0	0	0	0	0	0	0	6480	0	3510	4320	8020	0	38600	0	21000	0	9050	16200	0	6980	0	0	0	0	2160	5280	12900	10000	7730	76570	Elongation factor 1-delta OS=Homo sapiens GN=EEF1D PE=1 SV=1
285	54919	P16422|EPCAM_HUMAN	200	29	10	10	Propionamide; Deamidation (NQ)	3870	9580	1550	9030	23200	15500	6120	365	7430	0	0	0	0	3130	0	16300	0	0	41400	61500	37700	51200	98800	98200	26100	40100	13000	5000	15900	4640	0	1040	5420	46900	82700	26400	34932	Epithelial cell adhesion molecule OS=Homo sapiens GN=EPCAM PE=1 SV=2
286	739	P61586|RHOA_HUMAN	200	55	13	4	Propionamide; Oxidation (M)	0	0	0	0	0	0	0	0	1690	0	0	0	0	0	0	6170	0	7540	0	0	0	0	0	42900	0	0	0	0	0	563	0	0	4570	0	14300	0	21768	Transforming protein RhoA OS=Homo sapiens GN=RHOA PE=1 SV=1
287	904	P32119|PRDX2_HUMAN	200	42	11	8	Deamidation (NQ)	0	0	0	6820	0	8960	0	0	0	0	0	0	0	0	0	0	9950	8800	0	0	23200	20000	1580	12500	958	1040	11900	0	5260	0	0	0	6250	7740	11400	4650	21892	Peroxiredoxin-2 OS=Homo sapiens GN=PRDX2 PE=1 SV=5
288	9224	P62280|RS11_HUMAN	200	51	9	9	Propionamide; Oxidation (M)	5720	5800	8430	5950	4350	0	10000	6720	14200	0	337000	0	839	894	4480	15400	13900	24800	0	0	0	19000	5440	57700	20400	0	24200	6650	3430	10300	112000	2070	18000	0	27400	14900	18431	40S ribosomal protein S11 OS=Homo sapiens GN=RPS11 PE=1 SV=3
289	51746	P05362|ICAM1_HUMAN	200	29	14	14	Propionamide; Deamidation (NQ)	0	0	0	0	0	0	0	0	0	0	0	0	0	0	0	9750	0	8820	0	0	0	0	0	0	0	0	0	0	0	0	0	0	6190	0	0	0	57825	Intercellular adhesion molecule 1 OS=Homo sapiens GN=ICAM1 PE=1 SV=2
290	7526	P62826|RAN_HUMAN	200	49	13	13	Propionamide	15200	11000	13100	21600	18200	28000	35400	29300	31400	0	0	0	4500	0	632	26900	17600	34000	0	64700	44900	0	0	38100	0	0	68600	13100	22600	32000	0	1710	26200	36500	12700	22900	24423	GTP-binding nuclear protein Ran OS=Homo sapiens GN=RAN PE=1 SV=3
291	9300	P51149|RAB7A_HUMAN	200	64	16	14	Propionamide	2230	5640	3670	14600	8670	15100	9730	14800	13400	0	0	0	0	0	0	4420	0	0	0	24100	0	11700	0	48800	0	0	0	3840	12800	12700	0	0	1470	8050	20200	0	23490	Ras-related protein Rab-7a OS=Homo sapiens GN=RAB7A PE=1 SV=1
292	15692	P62269|RS18_HUMAN	200	48	9	8	Deamidation (NQ)	1850	0	4370	8500	7160	18100	12900	15000	16900	0	0	0	0	0	0	22700	18200	29000	5530	0	8670	6440	0	0	52600	5150	63400	2070	11200	14900	0	0	23300	4730	2150	40400	17719	40S ribosomal protein S18 OS=Homo sapiens GN=RPS18 PE=1 SV=3
293	52146	P14868|SYDC_HUMAN	200	28	14	13	Propionamide	0	0	0	0	0	3370	0	0	2090	0	0	0	0	5740	0	0	9680	0	0	0	0	0	0	361000	0	0	287000	0	1120	695	0	1910	3230	0	120000	95600	57136	Aspartate--tRNA ligase cytoplasmic OS=Homo sapiens GN=DARS PE=1 SV=2
294	129831	P08243|ASNS_HUMAN	200	18	10	10	Oxidation (M); Deamidation (NQ)	0	0	0	0	0	0	0	0	0	0	0	0	602	0	0	0	0	0	0	19000	14300	13500	0	30500	21700	0	9360	0	0	0	0	201	0	11100	14700	10300	64370	Asparagine synthetase [glutamine-hydrolyzing] OS=Homo sapiens GN=ASNS PE=1 SV=4
295	376	P60981|DEST_HUMAN	200	38	11	9	Propionamide; Oxidation (M)	0	0	2120	10700	2860	0	4870	3800	0	0	0	0	0	0	0	4760	0	7640	7340	15500	0	10500	5880	157000	0	0	0	707	4530	2890	0	0	4130	7600	57700	0	18506	Destrin OS=Homo sapiens GN=DSTN PE=1 SV=3
296	16123	O75923|DYSF_HUMAN	200	7	13	9	Propionamide	0	0	0	0	0	0	3270	0	0	0	0	0	0	0	0	0	0	0	0	0	0	0	0	0	0	0	0	0	0	1090	0	0	0	0	0	0	237293	Dysferlin OS=Homo sapiens GN=DYSF PE=1 SV=1
297	678	P27105|STOM_HUMAN	200	27	9	9	Deamidation (NQ); Oxidation (M)	0	0	2640	14900	13500	12100	0	0	0	0	0	0	0	0	0	0	0	0	0	0	0	2190	0	0	0	0	12600	880	13500	0	0	0	0	0	729	4190	31731	Erythrocyte band 7 integral membrane protein OS=Homo sapiens GN=STOM PE=1 SV=3
298	704	P06756|ITAV_HUMAN	156.54	8	8	8	Propionamide; Deamidation (NQ)	0	0	0	4310	0	0	0	0	0	0	0	0	0	0	0	8690	0	9800	0	0	0	0	0	5740	0	0	0	0	1440	0	0	0	6160	0	1910	0	116038	Integrin alpha-V OS=Homo sapiens GN=ITGAV PE=1 SV=2
299	872	P21796|VDAC1_HUMAN	200	51	14	13	Propionamide	0	11600	6390	11800	9160	30800	30400	12400	35700	0	0	0	5040	0	1010	23300	17000	36300	71700	101000	20700	55200	28100	217000	50200	63100	194000	6010	17200	26200	0	2020	25500	64500	100000	102000	30773	Voltage-dependent anion-selective channel protein 1 OS=Homo sapiens GN=VDAC1 PE=1 SV=2
300	3023	Q07020|RL18_HUMAN	200	48	12	12	Propionamide; Deamidation (NQ)	5000	2400	562	21300	21500	20400	17000	9990	15700	0	0	0	4330	7690	4120	42100	50400	38600	0	124000	39400	47000	21300	182000	45700	21700	116000	2650	21100	14200	0	5380	43700	54600	83300	61100	21634	60S ribosomal protein L18 OS=Homo sapiens GN=RPL18 PE=1 SV=2
301	4374	Q06033|ITIH3_HUMAN	200	7	7	7	Deamidation (NQ)	0	0	0	0	0	0	1270	0	0	0	0	0	0	0	0	0	0	0	0	462	0	0	0	0	0	0	0	0	0	423	0	0	0	154	0	0	99849	Inter-alpha-trypsin inhibitor heavy chain H3 OS=Homo sapiens GN=ITIH3 PE=1 SV=2
302	9209	P33527|MRP1_HUMAN	200	4	7	7		3610	1380	833	3310	1080	2930	5410	0	2340	13900	0	0	432	0	627	0	0	0	0	0	0	0	0	0	4480	0	0	1940	2440	2580	4640	353	0	0	0	1490	171590	Multidrug resistance-associated protein 1 OS=Homo sapiens GN=ABCC1 PE=1 SV=3
304	1107	P27797|CALR_HUMAN	200	32	13	13	Propionamide	0	1890	0	0	0	0	4730	0	0	0	0	0	0	0	0	0	3290	0	0	91400	19200	0	0	0	23100	0	0	631	0	1580	0	0	1100	36900	0	7720	48142	Calreticulin OS=Homo sapiens GN=CALR PE=1 SV=1
305	731	P04792|HSPB1_HUMAN	200	50	12	12	Deamidation (NQ)	5280	12600	849	52800	45300	32700	23000	36100	26900	0	0	0	0	0	0	10800	0	12100	7350	5190	28900	26100	17900	142000	30700	11900	49500	6260	43600	28700	0	0	7630	13800	61900	30700	22783	Heat shock protein beta-1 OS=Homo sapiens GN=HSPB1 PE=1 SV=2
306	15573	tr|Q32Q12|Q32Q12_HUMAN	200	42	13	4	Oxidation (M); Deamidation (NQ); Propionamide	0	0	0	0	1810	5360	0	0	0	0	0	0	0	0	365	0	6700	6560	0	0	5090	31100	9880	15700	6900	0	11100	0	2390	0	0	122	4420	1700	18900	5990	32642	Nucleoside diphosphate kinase OS=Homo sapiens GN=NME1-NME2 PE=1 SV=1
307	30550	tr|A0A1W2PRT9|A0A1W2PRT9_HUMAN	100.28	37	14	3	Deamidation (NQ); Propionamide	0	0	0	0	0	0	0	0	0	0	0	0	0	0	0	18200	0	12900	0	0	0	0	0	0	0	0	0	0	0	0	0	0	10400	0	0	0	40423	HLA class I histocompatibility antigen A-3 alpha chain OS=Homo sapiens GN=HLA-A PE=1 SV=1
308	35871	Q9Y230|RUVB2_HUMAN	148.75	30	12	12	Propionamide	4900	0	8340	0	0	0	4460	4040	5810	0	0	0	0	0	0	5290	4470	7980	8750	31200	3930	0	18400	9260	4360	0	73400	4410	0	4770	0	0	5910	14600	9210	25900	51157	RuvB-like 2 OS=Homo sapiens GN=RUVBL2 PE=1 SV=3
309	15	Q16853|AOC3_HUMAN	200	12	7	7	Oxidation (M); Propionamide	0	0	0	0	0	0	0	0	0	0	0	0	0	0	0	0	8720	0	0	0	0	0	0	0	0	0	0	0	0	0	0	0	2910	0	0	0	84622	Membrane primary amine oxidase OS=Homo sapiens GN=AOC3 PE=1 SV=3
311	24973	P26373|RL13_HUMAN	200	51	14	13	Deamidation (NQ)	2250	2610	4990	4850	2640	2710	10600	6330	7830	34100	93200	0	575	0	1170	15500	2990	1310	5890	0	0	0	19300	0	0	0	0	3280	3400	8240	42400	583	6600	1960	6420	0	24261	60S ribosomal protein L13 OS=Homo sapiens GN=RPL13 PE=1 SV=4
312	34598	P61353|RL27_HUMAN	200	67	13	13		2740	1210	9870	1080	0	2390	10100	4820	9240	0	0	0	0	0	1310	20200	9290	16000	5800	0	8110	0	9950	25900	0	0	2310	4610	1160	8050	0	437	15200	4640	11900	769	15798	60S ribosomal protein L27 OS=Homo sapiens GN=RPL27 PE=1 SV=2
313	51755	O00410|IPO5_HUMAN	200	15	12	12	Propionamide	0	0	0	0	0	0	0	0	0	0	0	0	0	0	0	0	0	3060	0	0	0	0	0	0	0	0	0	0	0	0	0	0	1020	0	0	0	123630	Importin-5 OS=Homo sapiens GN=IPO5 PE=1 SV=4
314	55088	P13010|XRCC5_HUMAN	200	7	7	6	Propionamide	0	0	0	3750	4530	4290	4220	3690	3140	36000	6010	32000	9210	15200	12600	0	157	3060	0	0	0	8270	0	0	7620	0	0	0	4190	3680	24700	12300	1070	0	2760	2540	82705	X-ray repair cross-complementing protein 5 OS=Homo sapiens GN=XRCC5 PE=1 SV=3
315	275615	O00622|CYR61_HUMAN	200	23	10	10	Oxidation (M); Propionamide	0	0	0	0	0	0	0	0	0	0	0	0	13200	3370	18700	43200	0	28700	0	0	0	0	0	0	0	0	0	0	0	0	0	11800	24000	0	0	0	42027	Protein CYR61 OS=Homo sapiens GN=CYR61 PE=1 SV=1
316	24922	P07947|YES_HUMAN	65.57	24	11	6	Propionamide	0	0	0	0	0	0	0	0	0	0	0	0	0	0	0	0	0	5170	0	0	0	0	0	0	0	0	0	0	0	0	0	0	1720	0	0	0	60801	Tyrosine-protein kinase Yes OS=Homo sapiens GN=YES1 PE=1 SV=3
317	399	Q15758|AAAT_HUMAN	200	17	9	9	Propionamide; Deamidation (NQ); Oxidation (M)	2220	6950	855	118000	103000	114000	7080	17000	4010	0	0	0	0	0	0	27800	37100	34600	0	84300	40700	47300	14700	94000	33800	0	96100	3340	112000	9380	0	0	33200	41700	52000	43300	56598	Neutral amino acid transporter B(0) OS=Homo sapiens GN=SLC1A5 PE=1 SV=2
318	662	P63000|RAC1_HUMAN	200	43	11	7	Propionamide; Oxidation (M)	0	0	0	14600	20100	38100	3010	7780	0	0	0	0	4310	7450	0	31700	0	47200	24000	29700	13300	5430	0	56100	18400	3810	62800	0	24300	3600	0	3920	26300	22300	20500	28300	21450	Ras-related C3 botulinum toxin substrate 1 OS=Homo sapiens GN=RAC1 PE=1 SV=1
319	3112	Q14764|MVP_HUMAN	200	10	9	8	Propionamide	0	0	0	0	0	0	277	0	0	0	0	0	0	0	0	13000	0	0	0	0	0	0	0	0	0	0	0	0	0	92.2	0	0	4340	0	0	0	99327	Major vault protein OS=Homo sapiens GN=MVP PE=1 SV=4
320	51798	tr|A0A087WXM6|A0A087WXM6_HUMAN	200	45	9	9	Deamidation (NQ); Oxidation (M); Propionamide	0	0	0	0	0	0	0	0	0	19200	0	0	0	0	0	9930	4490	8850	0	0	0	0	0	0	0	0	14300	0	0	0	6390	0	7750	0	0	4750	19586	60S ribosomal protein L17 (Fragment) OS=Homo sapiens GN=RPL17 PE=3 SV=1
324	24750	P62241|RS8_HUMAN	200	57	11	11	Propionamide	5460	3550	9340	11300	24000	25000	32200	33400	38300	0	0	0	0	0	0	36400	8030	47800	32600	70000	15000	26700	11400	61800	4640	17100	51400	6120	20100	34600	0	0	30700	39200	33300	24400	24205	40S ribosomal protein S8 OS=Homo sapiens GN=RPS8 PE=1 SV=2
325	66617	P12429|ANXA3_HUMAN	200	30	8	8	Oxidation (M); Propionamide	2400	1500	0	0	0	0	0	0	0	0	0	0	0	0	1720	0	4590	0	0	0	0	23500	0	32100	0	19100	32800	1300	0	0	0	572	1530	0	18500	17300	36375	Annexin A3 OS=Homo sapiens GN=ANXA3 PE=1 SV=3
327	9142	Q6ZMP0|THSD4_HUMAN	200	8	9	9	Propionamide	0	0	0	3220	6370	8240	2240	0	0	0	0	0	0	0	0	0	0	0	0	0	0	0	0	0	0	0	0	0	5940	746	0	0	0	0	0	0	112450	Thrombospondin type-1 domain-containing protein 4 OS=Homo sapiens GN=THSD4 PE=2 SV=2
328	51985	Q14103|HNRPD_HUMAN	200	30	13	12	Propionamide	0	0	0	0	0	0	0	0	0	0	0	0	0	0	0	0	0	0	0	40300	0	0	0	0	0	0	0	0	0	0	0	0	0	13400	0	0	38434	Heterogeneous nuclear ribonucleoprotein D0 OS=Homo sapiens GN=HNRNPD PE=1 SV=1
329	727	tr|B5MCX3|B5MCX3_HUMAN	200	46	12	11	Oxidation (M)	22500	14300	7870	30200	12400	26700	9350	18200	33700	0	0	2290	2300	851	0	12100	0	29600	0	52700	0	0	25600	124000	0	24800	97700	14900	23100	20400	762	1050	13900	17600	49900	40800	36940	Septin-2 OS=Homo sapiens GN=SEPT2 PE=1 SV=1
330	9157	P61604|CH10_HUMAN	200	88	12	12		6640	4510	3770	1530	2440	5570	14500	9710	6750	0	0	0	0	0	0	5920	6150	23500	42300	240000	93100	97200	52800	244000	0	15700	144000	4970	3180	10300	0	0	11900	125000	131000	53200	10932	10 kDa heat shock protein mitochondrial OS=Homo sapiens GN=HSPE1 PE=1 SV=2
331	25275	Q02543|RL18A_HUMAN	200	49	10	10	Propionamide; Deamidation (NQ)	0	0	0	0	3650	3370	5200	0	6780	0	0	0	2450	4120	3450	20500	7470	20400	0	0	0	0	8870	0	23700	0	35300	0	2340	3990	0	3340	16100	0	2960	19700	20762	60S ribosomal protein L18a OS=Homo sapiens GN=RPL18A PE=1 SV=2
332	51886	P30041|PRDX6_HUMAN	200	62	14	14	Propionamide	1580	1660	2310	3970	4050	2580	1010	0	3130	0	0	0	0	0	0	3530	10500	0	6560	0	0	0	7320	46600	0	0	5250	1850	3530	1380	0	0	4670	2190	18000	1750	25035	Peroxiredoxin-6 OS=Homo sapiens GN=PRDX6 PE=1 SV=3
333	51907	P38919|IF4A3_HUMAN	200	18	7	5		0	0	0	0	0	0	0	0	2560	0	0	0	0	0	0	0	0	0	0	0	0	0	0	0	8270	8590	0	0	0	854	0	0	0	0	0	5620	46871	Eukaryotic initiation factor 4A-III OS=Homo sapiens GN=EIF4A3 PE=1 SV=4
334	65719	P33176|KINH_HUMAN	200	12	9	8		0	0	0	0	0	0	0	0	0	0	0	0	0	0	0	0	0	0	0	0	0	0	0	9020	0	0	8750	0	0	0	0	0	0	0	3010	2920	109685	Kinesin-1 heavy chain OS=Homo sapiens GN=KIF5B PE=1 SV=1
335	3047	P37802|TAGL2_HUMAN	200	68	12	11	Propionamide; Deamidation (NQ); Oxidation (M)	0	0	0	0	0	4760	4480	0	0	0	0	0	0	0	0	12500	10000	13200	0	49700	0	21800	6550	25500	2680	0	0	0	1590	1490	0	0	11900	16600	18000	894	22391	Transgelin-2 OS=Homo sapiens GN=TAGLN2 PE=1 SV=3
336	51742	P12004|PCNA_HUMAN	200	44	11	11	Deamidation (NQ); Propionamide; Oxidation (M)	0	0	1720	0	0	0	0	0	0	0	0	0	0	0	0	1540	0	0	0	0	0	18500	5270	0	8190	0	10300	572	0	0	0	0	512	0	7930	6160	28769	Proliferating cell nuclear antigen OS=Homo sapiens GN=PCNA PE=1 SV=1
337	1046	P02452|CO1A1_HUMAN	200	9	9	8	Propionamide	0	0	0	0	0	0	0	0	0	0	0	0	0	0	0	0	0	0	0	17400	0	0	0	0	0	0	0	0	0	0	0	0	0	5800	0	0	138942	Collagen alpha-1(I) chain OS=Homo sapiens GN=COL1A1 PE=1 SV=5
338	54401	Q14974|IMB1_HUMAN	200	14	10	10		0	0	0	0	0	0	0	0	0	0	0	0	10100	16300	6810	25700	17200	35400	0	0	4490	4360	0	40700	4690	0	13900	0	0	0	0	11100	26100	1500	15000	6180	97170	Importin subunit beta-1 OS=Homo sapiens GN=KPNB1 PE=1 SV=2
339	54646	P22102|PUR2_HUMAN	200	14	11	11		0	0	0	0	0	0	0	0	0	0	0	0	0	0	0	0	0	0	0	0	0	0	0	6160	0	0	0	0	0	0	0	0	0	0	2050	0	107767	Trifunctional purine biosynthetic protein adenosine-3 OS=Homo sapiens GN=GART PE=1 SV=1
341	933	P61006|RAB8A_HUMAN	200	29	8	2		0	0	0	0	0	0	0	0	0	0	0	0	0	0	0	0	0	0	0	0	0	0	0	0	0	0	3430	0	0	0	0	0	0	0	0	1140	23668	Ras-related protein Rab-8A OS=Homo sapiens GN=RAB8A PE=1 SV=1
343	701	O43175|SERA_HUMAN	200	21	9	9	Propionamide	931	0	2430	10100	22300	15200	14000	13500	17400	43300	19100	0	1310	16400	784	0	0	0	3390	14600	26200	20000	5780	68300	5810	8400	58800	1120	15800	15000	20800	6160	0	14800	31400	24300	56651	D-3-phosphoglycerate dehydrogenase OS=Homo sapiens GN=PHGDH PE=1 SV=4
344	51847	tr|A0A0D9SF53|A0A0D9SF53_HUMAN	200	15	11	10		9170	7590	9030	5450	3830	0	0	2240	0	0	0	0	0	0	0	0	3720	9320	0	8660	1700	2960	0	0	3210	0	9960	8600	3090	746	0	0	4340	3450	986	4390	81477	ATP-dependent RNA helicase DDX3X OS=Homo sapiens GN=DDX3X PE=1 SV=1
346	941	P18669|PGAM1_HUMAN	200	49	9	9	Propionamide; Deamidation (NQ)	0	0	0	0	0	16500	0	0	0	0	0	0	0	0	0	13200	0	5580	0	0	0	10700	0	2200	12400	0	5910	0	5490	0	0	0	6260	0	4310	6100	28804	Phosphoglycerate mutase 1 OS=Homo sapiens GN=PGAM1 PE=1 SV=2
347	1052	Q76M96|CCD80_HUMAN	200	10	12	12	Propionamide	0	0	0	0	0	0	0	0	0	0	0	0	0	0	0	0	0	0	0	7510	0	3280	0	9410	6310	4560	18700	0	0	0	0	0	0	2500	4230	9840	108174	Coiled-coil domain-containing protein 80 OS=Homo sapiens GN=CCDC80 PE=1 SV=1
348	25338	Q9BZQ8|NIBAN_HUMAN	200	12	10	9	Propionamide	0	0	0	0	8500	6470	0	0	0	0	0	0	0	0	0	0	7860	0	0	0	0	16100	0	0	0	0	0	0	4990	0	0	0	2620	0	5360	0	103135	Protein Niban OS=Homo sapiens GN=FAM129A PE=1 SV=1
349	145	P09382|LEG1_HUMAN	200	61	8	8	Propionamide; Deamidation (NQ); Oxidation (M)	0	0	0	0	0	0	0	0	0	0	0	0	3110	1830	2430	30900	41500	45700	0	26600	11500	0	0	97100	13100	18300	11700	0	0	0	0	2460	39400	12700	32400	14300	14716	Galectin-1 OS=Homo sapiens GN=LGALS1 PE=1 SV=2
350	866	P09211|GSTP1_HUMAN	200	57	9	9	Propionamide; Deamidation (NQ); Oxidation (M)	0	0	0	0	0	0	0	0	0	0	0	0	508	0	0	19300	7990	8970	0	107000	72700	65200	42100	129000	21200	51000	59200	0	0	0	0	169	12100	59900	78700	43800	23356	Glutathione S-transferase P OS=Homo sapiens GN=GSTP1 PE=1 SV=2
352	130031	Q9H223|EHD4_HUMAN	200	23	12	8	Propionamide	0	0	0	0	0	0	0	0	0	0	0	0	533	0	0	0	0	0	0	0	0	0	0	0	0	0	0	0	0	0	0	178	0	0	0	0	61175	EH domain-containing protein 4 OS=Homo sapiens GN=EHD4 PE=1 SV=1
354	15590	P61204|ARF3_HUMAN	200	56	10	5	Oxidation (M)	247	0	0	0	8060	7700	0	0	1470	0	0	0	0	0	2540	7680	0	6960	0	0	0	0	0	0	0	0	0	82.2	5260	489	0	846	4880	0	0	0	20601	ADP-ribosylation factor 3 OS=Homo sapiens GN=ARF3 PE=1 SV=2
355	24786	P10599|THIO_HUMAN	200	51	8	8	Deamidation (NQ); Propionamide; Oxidation (M)	0	0	0	1600	0	1520	0	0	903	0	0	0	0	0	0	8930	8530	7360	0	0	0	0	0	29600	0	0	0	0	1040	301	0	0	8270	0	9880	0	11737	Thioredoxin OS=Homo sapiens GN=TXN PE=1 SV=3
356	30543	P62277|RS13_HUMAN	200	50	11	10		2620	3510	0	16300	10300	3840	15300	7290	16900	0	305	0	803	1970	597	18700	0	26800	0	4520	0	0	0	13800	23200	0	46400	2040	10100	13200	102	1120	15200	1510	4610	23200	17222	40S ribosomal protein S13 OS=Homo sapiens GN=RPS13 PE=1 SV=2
357	39793	P50148|GNAQ_HUMAN	107.24	30	8	3	Propionamide	0	733	0	0	0	0	0	0	0	0	0	0	0	0	0	0	0	0	0	0	0	0	0	0	0	0	0	244	0	0	0	0	0	0	0	0	42142	Guanine nucleotide-binding protein G(q) subunit alpha OS=Homo sapiens GN=GNAQ PE=1 SV=4
360	1065	Q13418|ILK_HUMAN	200	31	11	11	Propionamide	3050	2680	1540	6090	0	0	2630	1020	0	0	0	0	0	0	0	2750	0	0	6960	0	0	0	0	19600	4860	11100	21800	2420	2030	1220	0	0	918	2320	6520	12600	51419	Integrin-linked protein kinase OS=Homo sapiens GN=ILK PE=1 SV=2
363	3067	tr|C9JZR2|C9JZR2_HUMAN	200	11	10	10	Propionamide	0	571	0	9560	61800	10700	674	31800	0	57100	0	0	0	66400	0	0	83800	0	0	0	0	3170	7670	28900	0	2580	23400	190	27300	10800	19000	22100	27900	0	13300	8660	104848	Catenin delta-1 OS=Homo sapiens GN=CTNND1 PE=1 SV=2
364	9287	P16615|AT2A2_HUMAN	42	8	8	5	Propionamide	0	1190	0	6950	6810	3050	6460	0	11900	0	0	0	0	0	0	0	0	4060	0	0	0	0	6020	0	0	0	0	398	5600	6130	0	0	1350	0	2010	0	114757	Sarcoplasmic/endoplasmic reticulum calcium ATPase 2 OS=Homo sapiens GN=ATP2A2 PE=1 SV=1
365	3007	P35527|K1C9_HUMAN	200	17	10	10	Oxidation (M)	0	0	0	0	0	3040	0	0	0	0	0	0	7750	5780	12300	14800	8500	30900	0	0	0	0	17200	45200	0	0	0	0	1010	0	0	8620	18100	0	20800	0	62064	Keratin type I cytoskeletal 9 OS=Homo sapiens GN=KRT9 PE=1 SV=3
366	25085	P20073|ANXA7_HUMAN	200	21	9	9	Propionamide	0	0	0	6160	3340	3540	0	0	3450	0	0	0	0	0	0	0	0	0	0	0	0	3870	0	0	7790	0	14000	0	4350	1150	0	0	0	0	1290	7270	52739	Annexin A7 OS=Homo sapiens GN=ANXA7 PE=1 SV=3
367	54855	Q96TA1|NIBL1_HUMAN	200	12	7	7	Propionamide	0	0	0	0	0	0	0	0	0	0	0	0	0	0	0	6310	0	9940	0	0	20500	8790	0	2960	2200	0	0	0	0	0	0	0	5420	6830	3920	734	84138	Niban-like protein 1 OS=Homo sapiens GN=FAM129B PE=1 SV=3
369	9640	P61254|RL26_HUMAN	131.65	46	9	1		0	0	0	0	0	0	7410	0	0	0	0	0	0	0	0	0	0	8770	0	0	25500	0	0	0	0	0	0	0	0	2470	0	0	2920	8490	0	0	17258	60S ribosomal protein L26 OS=Homo sapiens GN=RPL26 PE=1 SV=1
370	1081	tr|A0A024R571|A0A024R571_HUMAN	200	24	12	9		3800	3810	2600	11700	11900	7750	16400	19600	0	0	0	0	0	3950	2930	0	2520	0	0	0	0	0	0	0	0	0	0	3400	10500	12000	0	2290	840	0	0	0	61927	EH domain-containing protein 1 OS=Homo sapiens GN=EHD1 PE=1 SV=1
371	2266	P52597|HNRPF_HUMAN	33.16	28	9	7	Propionamide	0	1680	0	0	1190	0	11100	4230	6620	0	0	0	387	0	0	0	0	0	0	17500	0	0	0	0	0	15900	0	558	398	7310	0	129	0	5830	0	5310	45672	Heterogeneous nuclear ribonucleoprotein F OS=Homo sapiens GN=HNRNPF PE=1 SV=3
372	14394	Q13263|TIF1B_HUMAN	200	11	9	8		0	0	0	0	0	0	953	0	0	9820	0	10300	0	0	0	0	0	0	0	0	0	0	0	21700	0	6060	0	0	0	318	6700	0	0	0	7230	2020	88550	Transcription intermediary factor 1-beta OS=Homo sapiens GN=TRIM28 PE=1 SV=5
373	24873	P46783|RS10_HUMAN	200	62	13	12		0	0	0	0	0	0	0	0	0	0	0	0	0	0	0	0	0	0	0	0	10100	10700	0	0	0	0	0	0	0	0	0	0	0	3360	3550	0	18898	40S ribosomal protein S10 OS=Homo sapiens GN=RPS10 PE=1 SV=1
374	30579	P35998|PRS7_HUMAN	200	19	7	7	Propionamide; Deamidation (NQ)	0	0	0	0	0	0	0	0	0	0	0	0	0	0	0	0	0	0	0	0	0	9550	0	0	0	0	0	0	0	0	0	0	0	0	3180	0	48634	26S proteasome regulatory subunit 7 OS=Homo sapiens GN=PSMC2 PE=1 SV=3
375	54503	P18077|RL35A_HUMAN	200	62	12	12	Propionamide	0	0	0	8400	11100	8660	0	4090	1670	0	0	0	2730	0	0	6790	3230	8330	0	6540	0	0	0	51700	0	20700	39700	0	9400	1920	0	912	6120	2180	17200	20200	12538	60S ribosomal protein L35a OS=Homo sapiens GN=RPL35A PE=1 SV=2
376	55399	P41252|SYIC_HUMAN	67.58	5	7	7		0	0	0	0	0	0	0	0	0	0	0	0	0	0	0	0	0	1110	0	9760	0	0	0	0	0	0	3730	0	0	0	0	0	368	3250	0	1240	144498	Isoleucine--tRNA ligase cytoplasmic OS=Homo sapiens GN=IARS PE=1 SV=2
378	695	P23284|PPIB_HUMAN	200	52	10	10	Propionamide; Oxidation (M)	6030	3650	9160	13400	10300	15600	14100	9370	20500	0	0	0	0	0	0	4300	9260	1640	14600	32600	22400	17100	0	28700	12800	15900	16600	6280	13100	14600	0	0	5070	23200	15300	15100	23743	Peptidyl-prolyl cis-trans isomerase B OS=Homo sapiens GN=PPIB PE=1 SV=2
379	9171	P98088|MUC5A_HUMAN	200	2	9	9	Oxidation (M); Propionamide	0	0	0	17700	0	0	0	0	0	0	0	0	8100	0	0	0	0	4930	20100	42800	0	0	17800	78200	0	0	125000	0	5910	0	0	2700	1640	21000	32000	41600	585574	Mucin-5AC OS=Homo sapiens GN=MUC5AC PE=1 SV=4
380	9321	Q15233|NONO_HUMAN	200	18	9	7	Deamidation (NQ); Propionamide	0	0	0	0	0	0	0	0	0	0	0	0	0	0	0	5890	0	0	0	0	0	0	16100	12700	0	0	0	0	0	0	0	0	1960	0	9580	0	54232	Non-POU domain-containing octamer-binding protein OS=Homo sapiens GN=NONO PE=1 SV=4
381	9391	P62244|RS15A_HUMAN	200	65	10	6	Propionamide; Oxidation (M)	12000	0	3640	12900	0	0	0	6180	0	0	0	0	0	0	4220	3210	0	12300	8070	17500	0	13200	0	19000	0	9930	9950	5230	4310	2060	0	1410	5180	8520	10700	6630	14840	40S ribosomal protein S15a OS=Homo sapiens GN=RPS15A PE=1 SV=2
383	24803	P62081|RS7_HUMAN	200	42	10	10	Deamidation (NQ)	0	2910	0	0	0	0	1100	0	0	0	0	0	0	0	0	0	4720	0	0	0	0	1940	0	0	0	0	0	969	0	366	0	0	1570	0	646	0	22127	40S ribosomal protein S7 OS=Homo sapiens GN=RPS7 PE=1 SV=1
384	30887	P12956|XRCC6_HUMAN	200	18	9	9		0	0	0	0	0	0	2540	0	0	0	0	0	0	0	0	0	0	0	0	0	0	0	5790	0	0	4530	0	0	0	847	0	0	0	0	1930	1510	69843	X-ray repair cross-complementing protein 6 OS=Homo sapiens GN=XRCC6 PE=1 SV=2
385	54407	P54136|SYRC_HUMAN	200	14	8	8	Propionamide	0	0	0	0	1490	1400	0	0	0	0	0	0	0	0	0	0	0	0	16500	54400	0	3060	9160	11800	0	0	0	0	965	0	0	0	0	23600	8010	0	75379	Arginine--tRNA ligase cytoplasmic OS=Homo sapiens GN=RARS PE=1 SV=2
388	1988	tr|I3L397|I3L397_HUMAN	200	58	10	10	Propionamide; Deamidation (NQ)	0	0	0	3940	0	0	0	0	0	0	0	0	0	0	0	16300	24000	21600	0	0	2910	0	0	0	0	0	12000	0	1310	0	0	0	20600	969	0	4000	16019	Eukaryotic translation initiation factor 5A (Fragment) OS=Homo sapiens GN=EIF5A PE=1 SV=8
390	5234	P18084|ITB5_HUMAN	200	13	6	6	Propionamide	0	0	0	0	0	0	0	0	0	0	0	0	0	0	0	0	0	0	0	0	0	0	0	0	4750	0	0	0	0	0	0	0	0	0	0	1580	88054	Integrin beta-5 OS=Homo sapiens GN=ITGB5 PE=1 SV=1
391	9350	tr|C9JNW5|C9JNW5_HUMAN	200	51	11	11	Propionamide; Deamidation (NQ); Oxidation (M)	14800	7140	16400	19700	6850	26800	15800	16000	17700	0	0	0	1970	0	1670	22900	10800	39500	10400	27300	11100	13100	15100	85000	3450	0	24400	12800	17800	16500	0	1220	24400	16300	37800	9300	17543	60S ribosomal protein L24 OS=Homo sapiens GN=RPL24 PE=1 SV=1
392	10617	P13667|PDIA4_HUMAN	200	10	9	8		0	0	0	3230	2430	5080	7610	10300	12400	0	0	0	0	0	0	0	0	0	0	0	16600	0	0	0	0	0	0	0	3580	10100	0	0	0	5540	0	0	72933	Protein disulfide-isomerase A4 OS=Homo sapiens GN=PDIA4 PE=1 SV=2
394	10839	tr|D3YTB1|D3YTB1_HUMAN	200	57	9	9	Propionamide; Oxidation (M); Deamidation (NQ)	0	0	0	0	9750	0	0	0	5790	0	0	0	727	0	0	10700	5270	22300	0	0	9990	4830	5870	0	0	0	0	0	3250	1930	0	242	12800	3330	3570	0	15617	60S ribosomal protein L32 (Fragment) OS=Homo sapiens GN=RPL32 PE=1 SV=1
395	51774	P62906|RL10A_HUMAN	200	52	14	14	Propionamide	0	0	0	2950	2570	3520	9510	0	3900	0	0	0	1160	0	0	14100	6790	5820	0	5490	0	0	0	0	6320	0	0	0	3010	4470	0	387	8910	1830	0	2110	24831	60S ribosomal protein L10a OS=Homo sapiens GN=RPL10A PE=1 SV=2
396	54474	P09874|PARP1_HUMAN	200	9	9	9	Propionamide	6740	9130	3430	10400	10300	0	4100	0	0	0	0	0	0	0	0	0	0	0	0	0	0	0	0	0	0	0	0	6430	6920	1370	0	0	0	0	0	0	113084	Poly [ADP-ribose] polymerase 1 OS=Homo sapiens GN=PARP1 PE=1 SV=4
397	42373	Q06210|GFPT1_HUMAN	200	12	7	7	Propionamide	0	0	0	0	0	0	5030	792	0	0	0	0	0	0	68	0	0	0	0	0	0	0	0	0	0	0	0	0	0	1940	0	22.7	0	0	0	0	78806	Glutamine--fructose-6-phosphate aminotransferase [isomerizing] 1 OS=Homo sapiens GN=GFPT1 PE=1 SV=3
398	377	O15031|PLXB2_HUMAN	200	4	7	7		0	0	0	1910	0	0	0	0	0	0	0	0	0	0	0	0	6180	0	0	0	0	0	0	0	0	0	0	0	638	0	0	0	2060	0	0	0	205126	Plexin-B2 OS=Homo sapiens GN=PLXNB2 PE=1 SV=3
400	815	Q12931|TRAP1_HUMAN	200	10	7	7		18300	18800	11400	31300	34600	28600	25900	24000	24200	0	0	0	0	0	2370	41300	0	49800	64600	179000	90900	57700	56300	255000	24400	54000	216000	16200	31500	24700	0	791	30400	111000	123000	98200	80110	Heat shock protein 75 kDa mitochondrial OS=Homo sapiens GN=TRAP1 PE=1 SV=3
401	2999	P01024|CO3_HUMAN	200	5	8	8	Propionamide; Oxidation (M)	0	0	0	12900	6900	9840	8080	20400	18900	0	0	0	0	0	0	0	0	0	0	0	0	0	0	0	0	0	0	0	9890	15800	0	0	0	0	0	0	187147	Complement C3 OS=Homo sapiens GN=C3 PE=1 SV=2
402	54594	P62333|PRS10_HUMAN	200	34	10	10	Propionamide; Deamidation (NQ)	0	0	0	0	0	0	0	0	0	0	0	0	0	0	0	0	0	0	40000	43700	0	0	40700	0	0	0	0	0	0	0	0	0	0	27900	13600	0	44173	26S proteasome regulatory subunit 10B OS=Homo sapiens GN=PSMC6 PE=1 SV=1
405	15619	P13797|PLST_HUMAN	200	19	9	9	Propionamide	0	0	2610	4290	7350	16600	4690	3380	16100	0	0	0	2270	2200	625	2280	0	6530	0	0	0	0	0	0	0	0	0	868	9410	8070	0	1700	2940	0	0	0	70811	Plastin-3 OS=Homo sapiens GN=PLS3 PE=1 SV=4
406	52041	P31939|PUR9_HUMAN	200	19	10	9	Propionamide	0	595	0	0	0	0	4230	0	213	0	0	0	0	0	0	0	0	0	0	3110	0	0	0	20700	0	0	2780	198	0	1480	0	0	0	1040	6890	925	64616	Bifunctional purine biosynthesis protein PURH OS=Homo sapiens GN=ATIC PE=1 SV=3
407	96	Q9HAV0|GBB4_HUMAN	200	18	8	1	Propionamide	0	0	0	11400	12800	14800	0	0	0	0	0	0	0	3860	8640	0	0	6930	0	0	0	0	0	0	0	0	0	0	13000	0	0	4170	2310	0	0	0	37567	Guanine nucleotide-binding protein subunit beta-4 OS=Homo sapiens GN=GNB4 PE=1 SV=3
409	9245	P46778|RL21_HUMAN	200	41	8	8		0	0	0	0	0	0	0	0	0	0	0	0	0	0	1290	0	0	0	0	0	0	0	0	45600	0	0	28500	0	0	0	0	431	0	0	15200	9490	18565	60S ribosomal protein L21 OS=Homo sapiens GN=RPL21 PE=1 SV=2
410	9291	P29401|TKT_HUMAN	200	17	9	9		0	0	1430	0	0	0	0	0	0	0	0	0	0	0	0	0	3510	2180	0	0	0	42900	0	0	21800	0	0	476	0	0	0	0	1900	0	14300	7270	67878	Transketolase OS=Homo sapiens GN=TKT PE=1 SV=3
411	34638	P29992|GNA11_HUMAN	200	23	7	3	Propionamide	0	0	0	0	0	1790	0	0	0	0	0	0	0	0	0	0	0	0	0	0	4250	0	0	0	0	0	0	0	595	0	0	0	0	1420	0	0	42123	Guanine nucleotide-binding protein subunit alpha-11 OS=Homo sapiens GN=GNA11 PE=1 SV=2
412	54417	Q14152|EIF3A_HUMAN	200	5	7	7		0	0	0	0	0	0	0	0	0	0	0	0	0	0	0	0	0	0	0	5190	0	0	0	62900	0	0	11600	0	0	0	0	0	0	1730	21000	3860	166569	Eukaryotic translation initiation factor 3 subunit A OS=Homo sapiens GN=EIF3A PE=1 SV=1
413	929	P61026|RAB10_HUMAN	115.15	24	7	2		0	0	0	2600	9360	0	0	9550	0	0	0	0	0	0	0	0	0	0	0	0	0	0	0	12900	0	0	0	0	3980	3180	0	0	0	0	4310	0	22541	Ras-related protein Rab-10 OS=Homo sapiens GN=RAB10 PE=1 SV=1
414	1146	P35221|CTNA1_HUMAN	200	10	6	6		0	0	0	0	0	0	0	9050	0	0	0	0	2140	3450	0	0	8960	2750	0	0	0	13900	0	2110	0	0	0	0	0	3020	0	1860	3900	0	5340	0	100071	Catenin alpha-1 OS=Homo sapiens GN=CTNNA1 PE=1 SV=1
415	51765	Q92598|HS105_HUMAN	200	11	9	5	Propionamide	0	0	0	0	0	0	0	0	0	0	0	0	0	0	0	0	0	0	0	0	0	0	0	0	6730	0	11600	0	0	0	0	0	0	0	0	6120	96865	Heat shock protein 105 kDa OS=Homo sapiens GN=HSPH1 PE=1 SV=1
420	955	tr|Q5JR08|Q5JR08_HUMAN	23.98	46	11	1	Propionamide; Oxidation (M)	0	0	0	2810	0	0	1200	0	0	0	0	0	0	0	0	6260	0	0	0	0	0	0	0	0	0	0	0	0	937	400	0	0	2090	0	0	0	21523	Rho-related GTP-binding protein RhoC (Fragment) OS=Homo sapiens GN=RHOC PE=1 SV=8
421	1272	P11166|GTR1_HUMAN	200	14	9	8	Oxidation (M)	3980	4130	3500	5160	0	0	4860	4090	4740	0	0	0	2500	0	4560	48900	23000	40000	0	0	0	0	4350	32500	16000	0	27700	3870	1720	4570	0	2350	37300	0	12300	14600	54084	Solute carrier family 2 facilitated glucose transporter member 1 OS=Homo sapiens GN=SLC2A1 PE=1 SV=2
422	1995	P05387|RLA2_HUMAN	200	95	7	6	Deamidation (NQ)	0	2750	0	2860	3010	0	3770	4710	0	0	0	0	843	1390	1030	15500	11200	3360	1940	0	0	0	0	171000	4470	27500	98400	917	1960	2830	0	1090	10000	645	57000	43400	11665	60S acidic ribosomal protein P2 OS=Homo sapiens GN=RPLP2 PE=1 SV=1
423	10684	P46779|RL28_HUMAN	200	36	7	7	Propionamide	0	0	0	0	0	0	5880	0	3110	0	0	0	2580	0	2830	7880	0	8030	0	15500	0	0	0	0	0	14600	25300	0	0	3000	0	1810	5300	5150	0	13300	15747	60S ribosomal protein L28 OS=Homo sapiens GN=RPL28 PE=1 SV=3
425	51930	P17812|PYRG1_HUMAN	200	17	9	9	Propionamide	0	0	0	0	0	0	0	0	0	0	0	0	0	0	0	0	0	0	0	0	0	0	0	0	0	0	8850	0	0	0	0	0	0	0	0	2950	66690	CTP synthase 1 OS=Homo sapiens GN=CTPS1 PE=1 SV=2
426	54409	P62750|RL23A_HUMAN	200	54	10	10		0	0	0	0	0	0	0	0	0	0	0	0	0	0	0	0	0	0	0	0	0	0	0	22100	0	0	0	0	0	0	0	0	0	0	7380	0	17695	60S ribosomal protein L23a OS=Homo sapiens GN=RPL23A PE=1 SV=1
427	54426	O00148|DX39A_HUMAN	77.06	24	11	3	Propionamide	0	0	0	0	0	5080	0	275	0	0	0	0	0	0	0	0	0	0	0	0	0	0	0	0	0	0	0	0	1690	91.6	0	0	0	0	0	0	49130	ATP-dependent RNA helicase DDX39A OS=Homo sapiens GN=DDX39A PE=1 SV=2
429	108986	P14923|PLAK_HUMAN	200	7	5	4	Propionamide	0	0	441	0	0	0	0	0	0	0	0	0	0	0	0	0	0	0	0	0	0	0	0	0	0	0	0	147	0	0	0	0	0	0	0	0	81745	Junction plakoglobin OS=Homo sapiens GN=JUP PE=1 SV=3
431	86	P61224|RAP1B_HUMAN	200	45	11	2	Propionamide	0	1360	0	6940	2990	5600	4750	1110	0	0	0	0	0	0	0	0	0	3880	0	0	0	0	0	3480	0	0	0	452	5180	1950	0	0	1290	0	1160	0	20825	Ras-related protein Rap-1b OS=Homo sapiens GN=RAP1B PE=1 SV=1
432	375	P35613|BASI_HUMAN	200	24	7	6	Propionamide; Deamidation (NQ); Oxidation (M)	8880	0	10300	8550	18400	34800	9960	5040	13200	0	0	0	0	0	0	45400	18600	42900	0	0	145000	0	90900	275000	146000	109000	201000	6380	20600	9400	0	0	35600	48200	122000	152000	42200	Basigin OS=Homo sapiens GN=BSG PE=1 SV=2
433	7531	P09936|UCHL1_HUMAN	200	53	12	12	Propionamide	0	0	0	0	0	0	0	0	0	0	0	0	0	0	0	0	0	0	0	0	0	0	0	11900	0	6050	10500	0	0	0	0	0	0	0	3960	5510	24824	Ubiquitin carboxyl-terminal hydrolase isozyme L1 OS=Homo sapiens GN=UCHL1 PE=1 SV=2
434	9220	P48047|ATPO_HUMAN	200	21	3	3		0	0	2500	0	6140	1710	4170	6160	5580	0	0	0	0	602	272	0	1060	0	0	0	8980	0	0	22000	11100	0	0	834	2620	5300	0	291	352	2990	7330	3710	23277	ATP synthase subunit O mitochondrial OS=Homo sapiens GN=ATP5O PE=1 SV=1
435	3058	Q15907|RB11B_HUMAN	200	36	9	8		12800	9880	10600	26700	22100	30700	21800	11900	15300	16000	0	16500	16000	15000	17800	21500	19500	12000	0	0	0	18300	7390	32600	0	0	0	11100	26500	16300	10800	16300	17700	0	19400	0	24488	Ras-related protein Rab-11B OS=Homo sapiens GN=RAB11B PE=1 SV=4
436	9409	P15121|ALDR_HUMAN	200	11	4	3	Deamidation (NQ)	3430	5220	1940	0	0	0	0	0	0	0	0	0	0	0	0	0	15900	8370	0	0	0	0	0	0	0	0	0	3530	0	0	0	0	8090	0	0	0	35853	Aldose reductase OS=Homo sapiens GN=AKR1B1 PE=1 SV=3
437	10638	P26447|S10A4_HUMAN	200	40	8	8	Oxidation (M); Deamidation (NQ)	685	0	0	0	0	0	0	0	0	0	0	0	0	0	0	0	0	5080	12500	0	0	0	0	0	0	0	0	228	0	0	0	0	1690	4180	0	0	11729	Protein S100-A4 OS=Homo sapiens GN=S100A4 PE=1 SV=1
438	51890	P61106|RAB14_HUMAN	200	29	8	5	Propionamide	1390	6390	2660	8770	27200	1280	3220	16100	7380	0	0	0	442	339	0	0	7180	10100	0	0	0	8320	0	0	0	0	0	3480	12400	8910	0	260	5770	0	2770	0	23897	Ras-related protein Rab-14 OS=Homo sapiens GN=RAB14 PE=1 SV=4
439	54778	P05026|AT1B1_HUMAN	200	26	9	9	Deamidation (NQ); Propionamide	0	0	1430	19000	0	11100	13000	12500	1600	0	0	0	17500	16100	17600	9350	14700	18300	0	18800	27900	0	0	16700	0	5640	25200	477	10000	9010	0	17000	14100	15600	5580	10300	35061	Sodium/potassium-transporting ATPase subunit beta-1 OS=Homo sapiens GN=ATP1B1 PE=1 SV=1
441	3599	P27708|PYR1_HUMAN	200	3	8	8	Propionamide	5870	0	7940	30200	0	0	9280	0	0	0	0	0	0	0	0	2430	8140	1180	26400	51000	0	0	20700	15500	0	36900	34100	4600	10100	3090	0	0	3920	25800	12100	23700	242981	CAD protein OS=Homo sapiens GN=CAD PE=1 SV=3
442	51836	tr|J3QR09|J3QR09_HUMAN	200	37	10	10	Oxidation (M)	0	0	0	0	0	0	0	0	0	0	0	0	0	0	0	1480	0	3170	0	0	0	0	0	48000	0	0	0	0	0	0	0	0	1550	0	16000	0	23135	Ribosomal protein L19 OS=Homo sapiens GN=RPL19 PE=1 SV=1
444	2017	Q15365|PCBP1_HUMAN	200	37	9	6	Propionamide; Oxidation (M)	0	1920	0	18800	5410	16600	13400	13300	9760	0	0	0	0	1980	1580	25600	18300	26900	0	13600	9150	14400	0	30000	21200	0	40300	640	13600	12200	0	1190	23600	7580	14800	20500	37498	Poly(rC)-binding protein 1 OS=Homo sapiens GN=PCBP1 PE=1 SV=2
445	54467	Q96QK1|VPS35_HUMAN	200	4	4	4	Propionamide	0	0	0	0	0	0	0	0	4420	0	0	0	0	0	0	0	0	2060	0	15200	0	0	0	6750	0	0	0	0	0	1470	0	0	686	5050	2250	0	91707	Vacuolar protein sorting-associated protein 35 OS=Homo sapiens GN=VPS35 PE=1 SV=2
446	3041	Q15366|PCBP2_HUMAN	200	32	8	5	Propionamide; Deamidation (NQ)	1890	2810	0	19100	0	0	7950	0	9400	0	0	0	0	2680	0	24200	8190	25100	0	16000	0	51700	0	130000	8130	19500	67400	1570	6370	5780	0	892	19100	5340	60500	31700	38580	Poly(rC)-binding protein 2 OS=Homo sapiens GN=PCBP2 PE=1 SV=1
447	3117	P42766|RL35_HUMAN	200	31	7	7		0	0	0	0	7460	0	20000	0	10600	0	0	0	0	0	0	0	0	3190	15700	0	1540	0	14400	0	0	0	55000	0	2490	10200	0	0	1060	5760	4810	18300	14551	60S ribosomal protein L35 OS=Homo sapiens GN=RPL35 PE=1 SV=2
448	7587	tr|A0A0A0MTS2|A0A0A0MTS2_HUMAN	200	15	8	7	Propionamide	408	0	0	2750	0	2300	11600	0	0	0	0	0	1100	0	0	0	11900	11900	0	33500	10400	0	0	5930	0	0	0	136	1680	3870	0	368	7960	14600	1980	0	64825	Glucose-6-phosphate isomerase (Fragment) OS=Homo sapiens GN=GPI PE=1 SV=1
449	10857	P49748|ACADV_HUMAN	200	10	6	6		3920	0	0	0	0	0	1410	0	0	0	0	0	0	0	0	0	0	0	0	0	0	0	0	5380	0	0	0	1310	0	470	0	0	0	0	1790	0	70390	Very long-chain specific acyl-CoA dehydrogenase mitochondrial OS=Homo sapiens GN=ACADVL PE=1 SV=1
452	96928	Q9NVI7|ATD3A_HUMAN	143.11	4	3	3		0	0	0	0	0	0	0	0	0	0	0	0	0	0	0	0	2610	0	0	0	0	0	0	0	0	0	0	0	0	0	0	0	871	0	0	0	71369	ATPase family AAA domain-containing protein 3A OS=Homo sapiens GN=ATAD3A PE=1 SV=2
453	265	P01111|RASN_HUMAN	200	53	9	2	Propionamide	0	2770	2450	7940	0	5560	5120	5260	4010	0	0	0	0	0	0	0	0	0	0	0	0	0	0	62200	1830	0	0	1740	4500	4800	0	0	0	0	20700	610	21229	GTPase NRas OS=Homo sapiens GN=NRAS PE=1 SV=1
455	870	tr|A0A0C4DG17|A0A0C4DG17_HUMAN	200	35	10	10	Propionamide	0	5390	4610	6540	8990	0	10700	13400	18700	0	0	0	5060	0	5150	21300	20600	18600	4710	0	19800	30900	0	31200	6820	17700	11000	3330	5170	14300	0	3400	20200	8170	20700	11800	33314	40S ribosomal protein SA OS=Homo sapiens GN=RPSA PE=1 SV=1
456	930	Q15286|RAB35_HUMAN	200	31	8	6		1740	0	0	0	9000	9710	0	0	0	0	0	0	0	0	0	16300	0	0	0	3820	0	0	0	58500	0	0	4760	581	6240	0	0	0	5440	1270	19500	1590	23025	Ras-related protein Rab-35 OS=Homo sapiens GN=RAB35 PE=1 SV=1
457	5411	P22234|PUR6_HUMAN	200	24	9	8	Propionamide; Oxidation (M)	0	0	0	11000	4860	7180	0	0	0	0	0	0	0	0	0	7180	7600	9610	0	0	4300	0	0	0	4560	0	0	0	7670	0	0	0	8130	1430	0	1520	47079	Multifunctional protein ADE2 OS=Homo sapiens GN=PAICS PE=1 SV=3
458	54421	P05198|IF2A_HUMAN	200	30	10	9	Propionamide	432	0	0	8380	15700	0	4240	4540	6850	0	0	0	0	0	0	4310	0	2030	0	0	0	0	0	19500	0	0	16100	144	8030	5210	0	0	2110	0	6500	5360	36112	Eukaryotic translation initiation factor 2 subunit 1 OS=Homo sapiens GN=EIF2S1 PE=1 SV=3
459	54551	tr|A0A087WU93|A0A087WU93_HUMAN	200	11	8	3	Propionamide	0	0	2210	0	0	0	0	1620	0	0	0	0	0	0	0	0	0	0	0	0	0	0	0	0	0	0	0	736	0	540	0	0	0	0	0	0	74137	AP-2 complex subunit beta (Fragment) OS=Homo sapiens GN=AP2B1 PE=1 SV=1
463	218967	O75054|IGSF3_HUMAN	200	5	7	6		5710	0	6270	31800	12200	24700	6080	4450	11700	0	0	0	0	314	0	0	0	0	0	0	0	0	0	0	0	0	0	3990	22900	7420	0	105	0	0	0	0	135196	Immunoglobulin superfamily member 3 OS=Homo sapiens GN=IGSF3 PE=2 SV=3
464	160	P62834|RAP1A_HUMAN	200	41	10	1	Propionamide	0	0	0	0	0	0	2130	2940	0	0	0	0	0	0	0	0	0	0	0	0	0	0	0	0	0	0	0	0	0	1690	0	0	0	0	0	0	20987	Ras-related protein Rap-1A OS=Homo sapiens GN=RAP1A PE=1 SV=1
465	15617	P61019|RAB2A_HUMAN	106.75	48	9	8	Deamidation (NQ)	360	0	0	12800	5970	3470	6180	5090	2580	0	0	0	553	0	0	0	0	842	0	28900	0	0	0	0	0	0	8310	120	7410	4620	0	184	281	9650	0	2770	23546	Ras-related protein Rab-2A OS=Homo sapiens GN=RAB2A PE=1 SV=1
466	51759	Q01469|FABP5_HUMAN	111.17	82	11	11	Propionamide	1000	0	0	1930	1230	2080	1410	0	0	0	0	0	0	0	0	0	0	0	0	0	0	0	0	0	13500	0	0	335	1750	471	0	0	0	0	0	4500	15164	Fatty acid-binding protein epidermal OS=Homo sapiens GN=FABP5 PE=1 SV=3
467	55356	tr|D6R938|D6R938_HUMAN	200	13	7	6		7040	0	7750	0	0	0	0	0	0	0	0	0	0	0	0	0	0	7800	0	0	0	0	0	0	0	0	0	4930	0	0	0	0	2600	0	0	0	56298	Calcium/calmodulin-dependent protein kinase (CaM kinase) II delta isoform CRA_e OS=Homo sapiens GN=CAMK2D PE=1 SV=1
468	75770	O43242|PSMD3_HUMAN	200	14	6	6		0	0	0	0	0	448	0	0	0	0	0	1130	0	0	0	0	0	0	0	0	0	0	0	2480	0	0	0	0	149	0	377	0	0	0	826	0	60978	26S proteasome non-ATPase regulatory subunit 3 OS=Homo sapiens GN=PSMD3 PE=1 SV=2
470	1006	P56199|ITA1_HUMAN	200	6	6	6		0	0	0	0	0	0	0	0	0	0	0	0	0	0	0	3680	0	15000	0	0	0	0	0	0	0	0	0	0	0	0	0	0	6240	0	0	0	130848	Integrin alpha-1 OS=Homo sapiens GN=ITGA1 PE=1 SV=2
472	9177	O60701|UGDH_HUMAN	200	12	5	5		0	0	0	0	0	0	0	0	0	0	0	0	0	0	0	0	0	0	12500	0	0	0	0	0	0	0	31400	0	0	0	0	0	0	4170	0	10500	55024	UDP-glucose 6-dehydrogenase OS=Homo sapiens GN=UGDH PE=1 SV=1
473	9227	tr|B4DLR8|B4DLR8_HUMAN	200	16	5	5		0	0	0	0	4710	4830	0	3340	0	0	0	0	3320	3590	4350	2510	0	2860	0	0	0	0	0	0	0	0	13100	0	3180	1110	0	3750	1790	0	0	4360	22793	NAD(P)H dehydrogenase [quinone] 1 OS=Homo sapiens GN=NQO1 PE=1 SV=1
474	5153	P06703|S10A6_HUMAN	200	49	8	8	Deamidation (NQ)	0	0	0	6490	0	7890	0	0	0	0	0	0	0	0	0	0	0	1960	0	0	7160	0	0	7130	0	0	0	0	4800	0	0	0	652	2390	2380	0	10180	Protein S100-A6 OS=Homo sapiens GN=S100A6 PE=1 SV=1
475	10629	P62263|RS14_HUMAN	200	43	8	8	Propionamide; Deamidation (NQ)	0	0	0	0	0	3740	1340	0	4240	0	0	0	296	0	600	6550	0	12100	0	0	0	0	0	22700	0	0	6920	0	1250	1860	0	299	6220	0	7570	2310	16273	40S ribosomal protein S14 OS=Homo sapiens GN=RPS14 PE=1 SV=3
476	387	P0C0L4|CO4A_HUMAN	200	2	3	3		2180	2560	0	20500	0	6740	0	0	5220	0	0	0	1910	0	0	0	0	0	5610	30600	11300	0	0	50600	0	0	18600	1580	9090	1740	0	638	0	15800	16900	6190	192784	Complement C4-A OS=Homo sapiens GN=C4A PE=1 SV=2
478	706	tr|Q5T985|Q5T985_HUMAN	200	7	7	7		627	1100	0	0	4460	0	0	3210	4460	0	0	0	882	0	556	5840	2460	2120	0	0	0	0	0	6890	0	0	0	576	1490	2550	0	479	3470	0	2300	0	105216	Inter-alpha-trypsin inhibitor heavy chain H2 OS=Homo sapiens GN=ITIH2 PE=1 SV=1
479	9318	P62913|RL11_HUMAN	200	31	6	6	Propionamide; Deamidation (NQ)	0	0	0	2120	0	0	3170	9780	5040	0	0	0	0	0	2110	7870	6880	4500	7470	16400	10500	3010	0	28500	30800	0	20900	0	708	6000	0	702	6420	11500	10500	17200	20252	60S ribosomal protein L11 OS=Homo sapiens GN=RPL11 PE=1 SV=2
482	34669	P00533|EGFR_HUMAN	200	6	7	7	Propionamide	0	0	0	0	0	0	0	0	0	0	0	0	0	0	0	14600	0	6030	0	0	0	0	0	0	0	0	0	0	0	0	0	0	6860	0	0	0	134277	Epidermal growth factor receptor OS=Homo sapiens GN=EGFR PE=1 SV=2
483	54430	tr|J3KTA4|J3KTA4_HUMAN	68.67	11	6	2	Propionamide	1390	0	0	0	0	0	0	0	0	0	0	0	0	0	0	0	0	0	0	0	0	0	0	0	0	0	0	463	0	0	0	0	0	0	0	0	69087	Probable ATP-dependent RNA helicase DDX5 OS=Homo sapiens GN=DDX5 PE=1 SV=1
484	691	P15153|RAC2_HUMAN	117.96	33	6	2	Propionamide	0	0	0	0	0	0	0	0	0	0	0	0	0	0	0	5200	0	18500	0	0	0	0	0	0	0	0	0	0	0	0	0	0	7900	0	0	0	21429	Ras-related C3 botulinum toxin substrate 2 OS=Homo sapiens GN=RAC2 PE=1 SV=1
486	10818	P36776|LONM_HUMAN	200	8	7	7	Propionamide	0	0	0	0	0	0	0	0	0	0	0	0	0	0	0	0	0	0	9820	13900	2520	30300	0	0	2270	0	0	0	0	0	0	0	0	8760	10100	756	106489	Lon protease homolog mitochondrial OS=Homo sapiens GN=LONP1 PE=1 SV=2
487	39754	O43390|HNRPR_HUMAN	85.42	12	9	2	Propionamide	3360	0	0	0	0	0	0	0	0	0	0	0	0	0	0	0	0	0	0	0	0	0	0	0	0	0	0	1120	0	0	0	0	0	0	0	0	70943	Heterogeneous nuclear ribonucleoprotein R OS=Homo sapiens GN=HNRNPR PE=1 SV=1
488	52163	P26639|SYTC_HUMAN	200	6	5	5		0	0	0	0	0	0	0	0	0	0	0	0	0	0	0	0	0	0	0	0	0	0	0	0	0	0	19200	0	0	0	0	0	0	0	0	6390	83435	Threonine--tRNA ligase cytoplasmic OS=Homo sapiens GN=TARS PE=1 SV=3
489	893	P60953|CDC42_HUMAN	200	42	7	6	Propionamide; Deamidation (NQ)	4530	4940	2550	11000	9740	8370	10900	7460	9580	0	0	0	2720	3420	2810	14400	14100	15100	22300	3230	1930	43000	1390	2670	41500	1650	0	4010	9710	9300	0	2980	14500	9160	15700	14400	21259	Cell division control protein 42 homolog OS=Homo sapiens GN=CDC42 PE=1 SV=2
490	980	P51148|RAB5C_HUMAN	200	40	8	4	Propionamide; Oxidation (M)	0	0	0	2080	0	0	1240	0	0	0	0	0	0	0	0	0	0	0	0	0	0	0	0	0	0	0	0	0	692	414	0	0	0	0	0	0	23483	Ras-related protein Rab-5C OS=Homo sapiens GN=RAB5C PE=1 SV=2
491	3486	tr|E9PLK3|E9PLK3_HUMAN	200	3	3	3		0	0	0	0	0	0	0	0	0	0	0	0	0	0	0	0	0	0	0	0	0	0	0	2930	0	0	0	0	0	0	0	0	0	0	975	0	102988	Aminopeptidase OS=Homo sapiens GN=NPEPPS PE=1 SV=1
493	30522	P62829|RL23_HUMAN	200	59	9	9	Propionamide	2610	1580	956	7850	0	22200	4630	7450	5220	0	0	0	686	0	1260	24000	35800	20400	7580	60500	8020	1400	6130	134000	8580	3130	40400	1720	10000	5770	0	648	26700	25400	47100	17400	14865	60S ribosomal protein L23 OS=Homo sapiens GN=RPL23 PE=1 SV=1
498	235	P68871|HBB_HUMAN	200	25	7	2	Deamidation (NQ)	0	7490	4740	47100	17800	36700	61000	30600	54200	0	0	0	43900	50700	52300	15400	34200	13500	0	78400	0	90500	0	273000	0	55600	179000	4070	33900	48600	0	48900	21000	26100	121000	78200	15998	Hemoglobin subunit beta OS=Homo sapiens GN=HBB PE=1 SV=2
500	916	tr|A0A0C4DGS1|A0A0C4DGS1_HUMAN	200	14	7	7		1500	1650	7250	6830	5320	4100	4680	7160	5840	0	0	0	0	0	0	8420	4510	11900	3550	0	0	0	11900	57100	0	0	22000	3470	5410	5900	0	0	8280	1180	23000	7330	48799	Dolichyl-diphosphooligosaccharide--protein glycosyltransferase 48 kDa subunit OS=Homo sapiens GN=DDOST PE=1 SV=1
502	9525	O95994|AGR2_HUMAN	90.55	28	4	4	Oxidation (M); Deamidation (NQ)	5380	852	4920	45200	26300	23400	26300	6480	17700	0	0	0	0	0	0	0	0	0	0	0	0	0	0	0	0	0	0	3720	31600	16800	0	0	0	0	0	0	19979	Anterior gradient protein 2 homolog OS=Homo sapiens GN=AGR2 PE=1 SV=1
503	15589	P11233|RALA_HUMAN	35.06	32	8	3	Oxidation (M)	0	414	2310	2750	0	2700	3530	2960	6590	0	0	0	0	0	0	3270	0	0	0	0	0	0	0	12800	0	4090	0	909	1810	4360	0	0	1090	0	4260	1360	23567	Ras-related protein Ral-A OS=Homo sapiens GN=RALA PE=1 SV=1
504	24752	tr|M0R0F0|M0R0F0_HUMAN	200	29	9	9	Propionamide	5660	0	0	0	0	0	0	3640	3270	0	0	0	0	0	0	0	2000	14600	0	41900	0	18800	0	43400	0	0	22900	1890	0	2300	0	0	5540	14000	20700	7630	22391	40S ribosomal protein S5 (Fragment) OS=Homo sapiens GN=RPS5 PE=1 SV=1
505	39741	P30050|RL12_HUMAN	200	65	8	8	Propionamide	6950	0	8020	0	2770	8420	9290	4520	13200	0	0	0	0	0	0	6940	10000	0	0	0	18300	0	0	0	0	0	0	4990	3730	9010	0	0	5650	6110	0	0	17819	60S ribosomal protein L12 OS=Homo sapiens GN=RPL12 PE=1 SV=1
507	51911	P41091|IF2G_HUMAN	200	20	8	8	Propionamide	0	0	0	0	0	0	0	2880	0	0	0	0	0	0	0	0	5390	0	0	0	0	0	0	0	0	0	0	0	0	962	0	0	1800	0	0	0	51110	Eukaryotic translation initiation factor 2 subunit 3 OS=Homo sapiens GN=EIF2S3 PE=1 SV=3
508	54499	P62847|RS24_HUMAN	200	43	7	7	Oxidation (M)	0	0	0	0	0	0	0	0	0	0	0	0	0	0	0	2350	0	3810	0	0	0	0	674	17900	2010	0	0	0	0	0	0	0	2050	0	6190	671	15423	40S ribosomal protein S24 OS=Homo sapiens GN=RPS24 PE=1 SV=1
509	359	P0DP25|CALM3_HUMAN	200	52	7	7	Deamidation (NQ); Oxidation (M)	9690	780	0	0	0	0	0	0	0	0	0	0	0	0	0	7000	0	6590	71900	64800	11500	10600	95700	200000	10800	0	122000	3490	0	0	0	0	4530	49400	102000	44300	16838	Calmodulin-3 OS=Homo sapiens GN=CALM3 PE=1 SV=1
510	849	P19105|ML12A_HUMAN	200	40	7	3	Deamidation (NQ); Oxidation (M)	0	0	0	0	0	0	0	0	0	0	0	0	0	0	0	0	0	11600	0	0	8570	8590	0	0	9820	0	0	0	0	0	0	0	3870	2860	2860	3270	19794	Myosin regulatory light chain 12A OS=Homo sapiens GN=MYL12A PE=1 SV=2
511	9139	tr|C9JMC5|C9JMC5_HUMAN	200	12	4	3		0	0	0	0	0	0	0	0	0	0	0	0	0	0	0	0	8120	0	0	0	0	0	0	0	0	0	0	0	0	0	0	0	2710	0	0	0	41648	Aldehyde dehydrogenase dimeric NADP-preferring (Fragment) OS=Homo sapiens GN=ALDH3A1 PE=1 SV=1
512	10635	P55084|ECHB_HUMAN	200	7	4	4		0	0	0	0	11400	20000	0	0	6200	0	0	0	0	0	0	0	7500	0	0	0	0	0	0	0	0	0	0	0	10500	2070	0	0	2500	0	0	0	51294	Trifunctional enzyme subunit beta mitochondrial OS=Homo sapiens GN=HADHB PE=1 SV=3
513	10699	Q14254|FLOT2_HUMAN	200	8	3	3	Oxidation (M)	0	0	0	6880	13200	10800	0	0	14400	0	0	0	0	0	0	0	0	0	0	0	0	0	0	0	0	0	0	0	10300	4800	0	0	0	0	0	0	47064	Flotillin-2 OS=Homo sapiens GN=FLOT2 PE=1 SV=2
514	24795	P36542|ATPG_HUMAN	200	23	6	6	Propionamide	0	0	0	4780	0	6810	0	4580	0	0	0	0	0	0	0	0	0	0	0	0	0	24100	0	0	0	0	0	0	3860	1530	0	0	0	0	8020	0	32996	ATP synthase subunit gamma mitochondrial OS=Homo sapiens GN=ATP5C1 PE=1 SV=1
516	54496	P62140|PP1B_HUMAN	200	26	9	2	Propionamide	0	0	0	0	0	0	0	130	0	0	0	0	0	0	0	27700	16000	0	0	0	27100	22000	15000	19000	0	0	11300	0	0	43.2	0	0	14600	9040	18600	3780	37187	Serine/threonine-protein phosphatase PP1-beta catalytic subunit OS=Homo sapiens GN=PPP1CB PE=1 SV=3
517	54692	P54577|SYYC_HUMAN	200	12	6	6		0	0	0	0	0	0	0	0	0	0	0	0	5470	5460	4760	16000	0	12400	0	0	0	0	0	0	0	0	0	0	0	0	0	5230	9440	0	0	0	59144	Tyrosine--tRNA ligase cytoplasmic OS=Homo sapiens GN=YARS PE=1 SV=4
518	54750	Q9Y624|JAM1_HUMAN	200	27	7	7	Propionamide	0	0	0	0	5830	5010	3720	0	5460	0	0	0	0	0	0	0	0	0	0	0	0	0	0	0	0	0	0	0	3610	3060	0	0	0	0	0	0	32583	Junctional adhesion molecule A OS=Homo sapiens GN=F11R PE=1 SV=1
519	60	P31949|S10AB_HUMAN	200	52	5	5	Propionamide; Deamidation (NQ)	4890	4550	3970	20200	0	6310	8970	11100	8060	0	0	0	9260	10500	4690	49400	58800	23500	0	17400	35400	29300	0	7530	0	14700	0	4470	8840	9370	0	8160	43900	17600	12300	4900	11740	Protein S100-A11 OS=Homo sapiens GN=S100A11 PE=1 SV=2
520	1032	P49755|TMEDA_HUMAN	200	32	7	7	Oxidation (M)	7730	5190	8200	37900	13700	29400	26200	17100	35300	0	0	0	893	0	0	13700	14200	19600	0	0	6410	9870	0	41200	5310	14700	45100	7040	27000	26200	0	298	15800	2140	17000	21700	24976	Transmembrane emp24 domain-containing protein 10 OS=Homo sapiens GN=TMED10 PE=1 SV=2
521	10601	P31930|QCR1_HUMAN	200	18	8	7	Propionamide	0	0	0	23500	5110	7030	3290	0	4720	0	0	0	0	4480	6020	3680	0	8600	0	14500	8440	0	0	31800	23300	0	42700	0	11900	2670	0	3500	4100	7630	10600	22000	52646	Cytochrome b-c1 complex subunit 1 mitochondrial OS=Homo sapiens GN=UQCRC1 PE=1 SV=3
522	24876	P51572|BAP31_HUMAN	200	20	5	5	Oxidation (M); Deamidation (NQ)	5230	0	0	11900	20400	25100	12800	2230	17400	0	0	0	0	0	0	10900	7400	17300	0	0	0	0	0	0	0	11500	13300	1740	19100	10800	0	0	11900	0	0	8260	27992	B-cell receptor-associated protein 31 OS=Homo sapiens GN=BCAP31 PE=1 SV=3
523	30475	Q99714|HCD2_HUMAN	200	45	7	7	Propionamide; Oxidation (M)	0	1220	0	2520	3850	8570	4390	6110	0	0	0	0	0	0	158	4390	3700	6650	3090	10600	0	6590	0	41500	4330	5170	21100	406	4980	3500	0	52.7	4910	4560	16000	10200	26923	3-hydroxyacyl-CoA dehydrogenase type-2 OS=Homo sapiens GN=HSD17B10 PE=1 SV=3
525	395	P05997|CO5A2_HUMAN	200	5	9	7	Oxidation (M); Propionamide	0	0	0	0	0	0	0	0	0	0	0	0	0	0	0	0	0	0	0	13100	0	0	0	23700	5900	0	12500	0	0	0	0	0	0	4360	7890	6150	144910	Collagen alpha-2(V) chain OS=Homo sapiens GN=COL5A2 PE=1 SV=3
526	40059	tr|B9A067|B9A067_HUMAN	200	11	7	7		0	1450	0	0	0	0	0	3090	0	0	0	0	0	0	0	0	0	0	0	0	6380	0	0	20200	0	0	0	484	0	1030	0	0	0	2130	6720	0	78974	MICOS complex subunit MIC60 OS=Homo sapiens GN=IMMT PE=1 SV=2
528	1082	P62851|RS25_HUMAN	200	26	4	4		8740	23900	5420	11100	5220	14400	18100	11800	3340	0	0	0	0	903	1200	27200	15500	25400	47700	57900	39400	22100	18000	83600	48500	22200	25700	12700	10200	11100	0	700	22700	48300	41200	32100	13742	40S ribosomal protein S25 OS=Homo sapiens GN=RPS25 PE=1 SV=1
529	31265	P53621|COPA_HUMAN	200	5	6	5		0	0	0	0	0	2670	0	0	0	0	0	0	0	0	0	0	7940	0	0	0	0	0	0	6700	0	0	9680	0	891	0	0	0	2650	0	2230	3230	138345	Coatomer subunit alpha OS=Homo sapiens GN=COPA PE=1 SV=2
530	9282	P30048|PRDX3_HUMAN	200	40	7	7	Propionamide; Deamidation (NQ)	0	608	0	2400	0	4150	1590	2300	0	0	0	0	0	0	0	0	0	3740	14200	9370	3910	18600	15000	0	4350	20700	0	203	2180	1300	0	0	1250	9150	11200	8340	27693	Thioredoxin-dependent peroxide reductase mitochondrial OS=Homo sapiens GN=PRDX3 PE=1 SV=3
531	55761	P17858|PFKAL_HUMAN	23.77	3	2	2	Propionamide	0	0	0	2270	0	1360	3720	3530	8420	0	0	0	0	0	0	0	0	0	0	0	0	0	0	0	0	0	0	0	1210	5220	0	0	0	0	0	0	85018	ATP-dependent 6-phosphofructokinase liver type OS=Homo sapiens GN=PFKL PE=1 SV=6
532	252	Q14344|GNA13_HUMAN	200	13	5	4		0	0	0	0	23500	1590	0	0	0	0	0	0	0	0	0	0	2630	0	0	0	0	0	0	0	0	0	0	0	8360	0	0	0	877	0	0	0	44050	Guanine nucleotide-binding protein subunit alpha-13 OS=Homo sapiens GN=GNA13 PE=1 SV=2
538	54638	P51991|ROA3_HUMAN	45.75	10	3	3		0	0	0	3190	0	0	0	0	0	0	0	0	0	0	0	0	0	0	0	0	0	0	0	0	0	0	0	0	1060	0	0	0	0	0	0	0	39595	Heterogeneous nuclear ribonucleoprotein A3 OS=Homo sapiens GN=HNRNPA3 PE=1 SV=2
544	52142	P62195|PRS8_HUMAN	200	15	5	5		4390	3640	9950	7550	0	7140	0	0	0	0	0	0	0	0	0	0	0	0	0	0	0	0	0	0	0	0	0	5990	4900	0	0	0	0	0	0	0	45626	26S proteasome regulatory subunit 8 OS=Homo sapiens GN=PSMC5 PE=1 SV=1
546	221	Q03135|CAV1_HUMAN	200	21	6	6		0	0	0	0	0	0	0	0	9350	0	0	0	10200	6690	8460	22500	21700	36100	0	0	61100	0	25700	0	58400	21500	0	0	0	3120	0	8460	26800	20400	8550	26600	20472	Caveolin-1 OS=Homo sapiens GN=CAV1 PE=1 SV=4
547	1217	tr|H0YJ34|H0YJ34_HUMAN	85.37	13	8	7	Propionamide	0	0	0	0	0	0	0	0	0	0	0	0	0	0	0	5660	0	0	0	0	0	0	0	0	0	0	0	0	0	0	0	0	1890	0	0	0	73353	Fermitin family homolog 2 (Fragment) OS=Homo sapiens GN=FERMT2 PE=1 SV=1
548	9254	P38117|ETFB_HUMAN	200	22	5	5		13700	10300	17400	7610	5170	0	5560	3510	4500	0	0	0	0	0	0	0	0	0	0	0	0	19000	3610	0	12100	0	0	13800	4260	4520	0	0	0	0	7550	4040	27844	Electron transfer flavoprotein subunit beta OS=Homo sapiens GN=ETFB PE=1 SV=3
549	14047	P13804|ETFA_HUMAN	200	15	4	4		0	0	0	0	3430	2340	8650	847	3070	0	0	0	0	0	0	0	0	0	0	0	0	0	0	0	0	0	0	0	1930	4190	0	0	0	0	0	0	35080	Electron transfer flavoprotein subunit alpha mitochondrial OS=Homo sapiens GN=ETFA PE=1 SV=1
552	39812	O00231|PSD11_HUMAN	200	10	4	4	Propionamide	0	0	0	0	0	0	0	0	0	0	0	0	0	0	0	2090	0	0	0	0	0	0	0	0	0	0	0	0	0	0	0	0	697	0	0	0	47464	26S proteasome non-ATPase regulatory subunit 11 OS=Homo sapiens GN=PSMD11 PE=1 SV=3
553	51823	P46776|RL27A_HUMAN	200	51	9	9	Propionamide	0	0	0	0	4030	0	5980	9110	2000	0	0	0	0	0	0	5610	0	2850	0	0	0	0	0	47600	0	0	10300	0	1340	5700	0	0	2820	0	15900	3420	16561	60S ribosomal protein L27a OS=Homo sapiens GN=RPL27A PE=1 SV=2
554	51840	O14745|NHRF1_HUMAN	200	21	7	7	Deamidation (NQ); Propionamide	2930	2810	6700	1940	0	10900	0	0	575	0	0	0	0	0	0	0	0	0	0	61000	12900	5800	0	12300	0	17300	0	4150	4270	192	0	0	0	24600	6040	5780	38868	Na(+)/H(+) exchange regulatory cofactor NHE-RF1 OS=Homo sapiens GN=SLC9A3R1 PE=1 SV=4
555	52175	Q15181|IPYR_HUMAN	200	24	7	7	Propionamide	0	0	0	0	0	0	0	0	0	0	0	0	0	0	0	0	0	0	0	0	0	0	0	30500	0	0	3970	0	0	0	0	0	0	0	10200	1320	32660	Inorganic pyrophosphatase OS=Homo sapiens GN=PPA1 PE=1 SV=2
556	54488	O00425|IF2B3_HUMAN	200	10	5	3		0	0	0	0	0	0	0	0	0	0	0	0	0	0	0	0	0	0	0	0	2540	0	0	0	0	0	0	0	0	0	0	0	0	848	0	0	63705	Insulin-like growth factor 2 mRNA-binding protein 3 OS=Homo sapiens GN=IGF2BP3 PE=1 SV=2
557	55021	Q9BSJ8|ESYT1_HUMAN	200	8	8	8	Propionamide	16800	0	20200	27700	12500	48000	17900	16100	18500	0	0	0	0	0	0	0	2100	1690	0	0	0	3210	0	0	7650	2170	0	12300	29400	17500	0	0	1260	0	1070	3270	122856	Extended synaptotagmin-1 OS=Homo sapiens GN=ESYT1 PE=1 SV=1
559	170855	P22413|ENPP1_HUMAN	200	10	7	7	Propionamide; Deamidation (NQ)	0	0	0	0	0	0	0	0	0	0	0	0	0	4620	0	0	0	0	0	0	0	12700	0	0	0	0	0	0	0	0	0	1540	0	0	4230	0	104924	Ectonucleotide pyrophosphatase/phosphodiesterase family member 1 OS=Homo sapiens GN=ENPP1 PE=1 SV=2
560	740	Q9UBI6|GBG12_HUMAN	200	71	6	6	Propionamide; Deamidation (NQ)	0	0	1680	6650	2130	7130	6920	3830	4880	0	0	0	0	0	0	25000	20300	30000	2320	14500	0	0	3710	11800	19200	4590	10100	558	5300	5210	0	0	25100	5610	5170	11300	8006	Guanine nucleotide-binding protein G(I)/G(S)/G(O) subunit gamma-12 OS=Homo sapiens GN=GNG12 PE=1 SV=3
561	877	tr|B4DJV2|B4DJV2_HUMAN	200	16	7	7		1110	1890	0	8490	8610	11200	6430	5370	5180	0	0	0	698	1130	335	3920	10400	465	13700	0	0	16800	20400	0	19600	16200	21000	998	9430	5660	0	720	4930	4550	12400	18900	50432	Citrate synthase OS=Homo sapiens GN=CS PE=1 SV=1
562	2009	P60903|S10AA_HUMAN	200	67	9	9	Propionamide; Deamidation (NQ)	0	0	0	0	6280	0	0	8870	0	0	0	0	0	0	0	29200	12200	21600	0	0	0	0	0	20500	0	0	0	0	2090	2960	0	0	21000	0	6850	0	11203	Protein S100-A10 OS=Homo sapiens GN=S100A10 PE=1 SV=2
563	34576	tr|B9A041|B9A041_HUMAN	200	33	5	5	Propionamide	3290	3530	1590	10200	9950	0	0	19100	12600	0	0	0	0	0	0	25900	14300	0	0	47000	0	13300	0	30500	0	11900	29600	2810	6700	10600	0	0	13400	15700	14600	13900	23038	Malate dehydrogenase cytoplasmic OS=Homo sapiens GN=MDH1 PE=1 SV=1
564	34587	P62899|RL31_HUMAN	45.78	40	6	6	Oxidation (M)	0	0	0	11600	9500	10400	0	1240	0	0	0	0	3600	3060	3880	0	0	0	0	0	0	12500	0	3170	0	12600	27000	0	10500	412	0	3510	0	0	5220	13200	14463	60S ribosomal protein L31 OS=Homo sapiens GN=RPL31 PE=1 SV=1
565	51819	Q9Y266|NUDC_HUMAN	100.87	21	6	6	Deamidation (NQ)	2280	0	4010	0	0	0	0	0	0	0	0	0	0	0	0	0	0	0	0	0	0	0	0	0	0	0	0	2100	0	0	0	0	0	0	0	0	38243	Nuclear migration protein nudC OS=Homo sapiens GN=NUDC PE=1 SV=1
566	51860	tr|F8W0J6|F8W0J6_HUMAN	200	20	7	5		0	0	0	0	0	0	0	0	0	0	0	0	0	0	0	0	0	8180	0	0	0	0	0	0	0	0	0	0	0	0	0	0	2730	0	0	0	43868	Nucleosome assembly protein 1-like 1 OS=Homo sapiens GN=NAP1L1 PE=1 SV=1
567	52143	P62191|PRS4_HUMAN	200	11	4	3		0	0	0	0	0	0	0	0	0	0	0	0	0	0	0	0	0	0	0	3190	0	0	0	0	0	0	0	0	0	0	0	0	0	1060	0	0	49185	26S proteasome regulatory subunit 4 OS=Homo sapiens GN=PSMC1 PE=1 SV=1
568	54439	Q12906|ILF3_HUMAN	200	9	7	7	Propionamide	0	0	0	0	0	0	0	0	0	0	0	0	0	0	0	8830	0	0	0	0	0	0	0	0	20400	0	0	0	0	0	0	0	2940	0	0	6810	95339	Interleukin enhancer-binding factor 3 OS=Homo sapiens GN=ILF3 PE=1 SV=3
570	170891	O00469|PLOD2_HUMAN	200	13	9	9	Oxidation (M); Propionamide	0	0	0	0	0	0	0	0	0	0	0	0	0	0	0	0	0	0	0	0	0	0	0	0	1180	0	0	0	0	0	0	0	0	0	0	394	84686	Procollagen-lysine 2-oxoglutarate 5-dioxygenase 2 OS=Homo sapiens GN=PLOD2 PE=1 SV=2
571	267	P0C0S5|H2AZ_HUMAN	200	23	5	1	Deamidation (NQ)	0	0	0	15200	16100	0	0	12100	13200	0	0	0	2840	2910	4100	5470	0	7160	0	0	0	12600	0	29400	12700	0	23000	0	10400	8460	0	3280	4210	0	14000	11900	13553	Histone H2A.Z OS=Homo sapiens GN=H2AFZ PE=1 SV=2
572	3000	tr|E9PNW4|E9PNW4_HUMAN	200	46	6	6	Propionamide	15200	4290	20700	33600	30700	41300	16800	6120	37700	0	0	0	15500	3670	26800	34100	38100	73100	3570	0	0	36400	0	0	53300	24900	0	13400	35200	20200	0	15300	48400	1190	12100	26100	11985	CD59 glycoprotein OS=Homo sapiens GN=CD59 PE=1 SV=1
573	15719	P09486|SPRC_HUMAN	200	18	7	7	Propionamide; Oxidation (M)	0	0	0	0	0	0	0	0	0	0	0	0	0	0	0	0	0	0	6590	15400	0	0	7760	0	0	0	0	0	0	0	0	0	0	7340	2590	0	34632	SPARC OS=Homo sapiens GN=SPARC PE=1 SV=1
574	54445	Q9Y3I0|RTCB_HUMAN	200	16	8	8		6480	4090	0	1220	0	0	0	0	0	0	0	0	0	0	0	9490	0	0	0	0	0	0	0	0	0	0	0	3520	406	0	0	0	3160	0	0	0	55210	tRNA-splicing ligase RtcB homolog OS=Homo sapiens GN=RTCB PE=1 SV=1
576	55148	Q14195|DPYL3_HUMAN	200	18	7	5	Propionamide	0	0	250	0	0	0	0	0	0	0	0	0	0	0	0	0	0	0	0	0	4030	0	0	0	4200	0	4680	83.3	0	0	0	0	0	1340	0	2960	61963	Dihydropyrimidinase-related protein 3 OS=Homo sapiens GN=DPYSL3 PE=1 SV=1
577	75658	P20340|RAB6A_HUMAN	200	25	5	5		0	1440	0	4480	5570	4810	0	2820	3950	0	0	0	0	0	456	9160	7430	0	0	0	0	0	0	0	0	0	0	481	4960	2260	0	152	5530	0	0	0	23593	Ras-related protein Rab-6A OS=Homo sapiens GN=RAB6A PE=1 SV=3
578	108892	P10606|COX5B_HUMAN	200	44	4	4		0	0	0	1330	0	1180	843	1030	757	0	0	0	0	0	0	0	1920	1550	3020	0	10400	0	0	14800	0	10800	9970	0	838	876	0	0	1160	4470	4920	6930	13696	Cytochrome c oxidase subunit 5B mitochondrial OS=Homo sapiens GN=COX5B PE=1 SV=2
579	182286	P21266|GSTM3_HUMAN	200	25	6	5	Propionamide	9200	2200	11000	36100	22100	24900	26000	20400	32500	0	0	0	0	0	0	0	0	0	0	0	0	0	0	10500	0	0	0	7470	27700	26300	0	0	0	0	3510	0	26560	Glutathione S-transferase Mu 3 OS=Homo sapiens GN=GSTM3 PE=1 SV=3
580	220918	P09758|TACD2_HUMAN	200	23	7	7	Propionamide	8020	7210	2360	52900	29600	46400	29600	8740	18100	0	0	0	0	0	0	0	0	0	0	0	0	0	0	0	0	0	0	5860	43000	18800	0	0	0	0	0	0	35709	Tumor-associated calcium signal transducer 2 OS=Homo sapiens GN=TACSTD2 PE=1 SV=3
581	2345	Q86UP2|KTN1_HUMAN	28.28	2	2	2		0	0	0	0	0	0	0	7540	0	0	0	0	0	0	0	0	0	7650	0	0	0	0	3730	0	0	0	0	0	0	2510	0	0	2550	0	1240	0	156275	Kinectin OS=Homo sapiens GN=KTN1 PE=1 SV=1
582	34679	tr|E7EVA0|E7EVA0_HUMAN	63	3	6	6		0	0	0	0	0	0	0	0	0	0	0	0	0	0	0	0	8800	0	0	0	0	0	0	0	0	0	0	0	0	0	0	0	2930	0	0	0	245442	Microtubule-associated protein OS=Homo sapiens GN=MAP4 PE=1 SV=1
584	942	Q9UHD8|SEPT9_HUMAN	200	7	6	5		0	0	0	0	0	2400	0	0	0	0	0	0	0	0	0	0	0	3760	0	26100	8220	2290	0	42500	0	0	6390	0	801	0	0	0	1250	11400	14900	2130	65402	Septin-9 OS=Homo sapiens GN=SEPT9 PE=1 SV=2
585	2023	P01023|A2MG_HUMAN	200	3	5	2		0	0	0	0	0	5040	0	0	5500	0	0	0	0	0	0	0	0	0	0	0	0	0	0	0	0	0	0	0	1680	1830	0	0	0	0	0	0	163290	Alpha-2-macroglobulin OS=Homo sapiens GN=A2M PE=1 SV=3
586	9205	P52209|6PGD_HUMAN	200	13	6	5		0	0	0	0	0	0	0	0	0	0	0	0	0	0	0	0	3060	0	0	0	8050	0	0	0	0	0	0	0	0	0	0	0	1020	2680	0	0	53140	6-phosphogluconate dehydrogenase decarboxylating OS=Homo sapiens GN=PGD PE=1 SV=3
587	146	P02649|APOE_HUMAN	200	17	6	5	Deamidation (NQ)	0	0	9150	0	0	2390	3050	0	0	0	0	0	0	0	0	0	0	0	8730	0	0	0	0	28700	0	0	0	3050	797	1020	0	0	0	2910	9580	0	36154	Apolipoprotein E OS=Homo sapiens GN=APOE PE=1 SV=1
590	931	P51153|RAB13_HUMAN	200	22	4	2		0	0	0	0	0	4520	0	0	0	0	0	0	0	0	0	3040	2770	10200	0	0	0	0	0	0	0	0	0	0	1510	0	0	0	5320	0	0	0	22774	Ras-related protein Rab-13 OS=Homo sapiens GN=RAB13 PE=1 SV=1
591	986	tr|D6RDU5|D6RDU5_HUMAN	200	19	7	6		0	0	0	0	11800	12300	0	0	0	0	0	0	8790	11500	10000	0	0	10400	0	0	0	0	0	33500	0	0	0	0	8050	0	0	10100	3460	0	11200	0	43113	Septin-11 (Fragment) OS=Homo sapiens GN=SEPT11 PE=1 SV=1
592	30485	O75955|FLOT1_HUMAN	76.7	16	6	6		0	0	0	161000	0	17800	6850	0	0	0	0	0	0	0	0	0	0	0	0	0	0	0	0	0	0	0	0	0	59500	2280	0	0	0	0	0	0	47355	Flotillin-1 OS=Homo sapiens GN=FLOT1 PE=1 SV=3
593	30619	P08572|CO4A2_HUMAN	96.78	4	6	5	Propionamide	0	0	0	0	0	0	0	0	0	0	0	0	11400	15700	11000	46000	9220	20400	0	5620	0	0	0	0	0	0	0	0	0	0	0	12700	25200	1870	0	0	167553	Collagen alpha-2(IV) chain OS=Homo sapiens GN=COL4A2 PE=1 SV=4
594	34593	P62854|RS26_HUMAN	200	45	5	5	Deamidation (NQ); Oxidation (M); Propionamide	0	0	0	3550	3050	3010	0	2420	14100	0	0	0	0	0	0	20900	14700	22400	0	0	10500	23300	0	0	25800	0	0	0	3200	5520	0	0	19300	3510	7770	8610	13015	40S ribosomal protein S26 OS=Homo sapiens GN=RPS26 PE=1 SV=3
595	39772	P49207|RL34_HUMAN	200	37	5	5	Deamidation (NQ); Propionamide	8890	0	0	0	0	8300	11900	3430	0	0	0	0	0	0	2350	26200	4210	26400	0	0	16600	0	9440	0	21200	0	50900	2960	2770	5110	0	784	18900	5540	3150	24000	13293	60S ribosomal protein L34 OS=Homo sapiens GN=RPL34 PE=1 SV=3
596	437	P04004|VTNC_HUMAN	200	10	7	5	Propionamide	0	0	1040	5830	2040	13600	0	0	3180	0	0	0	0	0	0	0	0	0	52400	124000	67600	56700	0	138000	52700	0	13400	348	7170	1060	0	0	0	81400	64900	22000	54306	Vitronectin OS=Homo sapiens GN=VTN PE=1 SV=1
597	686	Q6NZI2|CAVN1_HUMAN	200	22	7	7	Deamidation (NQ)	0	0	0	0	2160	0	0	0	0	0	0	0	0	0	0	0	0	0	0	0	0	0	0	0	0	0	0	0	721	0	0	0	0	0	0	0	43476	Caveolae-associated protein 1 OS=Homo sapiens GN=CAVIN1 PE=1 SV=1
601	129836	P36551|HEM6_HUMAN	200	18	7	6	Oxidation (M); Propionamide	3530	5750	2600	0	0	0	0	0	0	0	0	0	0	0	0	0	0	0	0	0	0	0	0	0	0	0	14300	3960	0	0	0	0	0	0	0	4750	50152	Oxygen-dependent coproporphyrinogen-III oxidase mitochondrial OS=Homo sapiens GN=CPOX PE=1 SV=3
603	9394	tr|H3BN98|H3BN98_HUMAN	28.79	18	5	1	Propionamide; Oxidation (M)	0	0	0	8910	4690	0	0	0	0	0	0	0	0	0	0	5190	0	4860	0	0	0	0	0	0	0	0	0	0	4530	0	0	0	3350	0	0	0	27168	Uncharacterized protein (Fragment) OS=Homo sapiens PE=4 SV=2
605	24962	Q9H9B4|SFXN1_HUMAN	200	13	4	4		0	0	0	0	2110	0	0	0	6050	0	0	0	0	0	0	0	0	0	0	0	0	2250	11800	0	10300	16700	16500	0	704	2020	0	0	0	0	4700	14500	35619	Sideroflexin-1 OS=Homo sapiens GN=SFXN1 PE=1 SV=4
606	30545	P04844|RPN2_HUMAN	200	10	6	5	Propionamide	0	0	0	5190	0	8450	4810	4750	11300	0	0	0	0	0	0	7300	0	8080	0	0	0	6670	0	0	0	0	0	0	4550	6960	0	0	5130	0	2220	0	69284	Dolichyl-diphosphooligosaccharide--protein glycosyltransferase subunit 2 OS=Homo sapiens GN=RPN2 PE=1 SV=3
607	30626	tr|K7ELW0|K7ELW0_HUMAN	200	32	5	5	Propionamide	0	0	0	0	0	0	0	0	0	0	0	0	766	0	0	0	1650	3330	0	0	0	0	0	0	8390	0	0	0	0	0	0	255	1660	0	0	2800	17910	Protein DJ-1 OS=Homo sapiens GN=PARK7 PE=1 SV=1
608	54423	tr|H0Y6E7|H0Y6E7_HUMAN	200	25	8	7		0	0	0	0	0	0	0	0	0	0	0	0	0	0	0	0	0	0	0	4060	0	0	0	0	0	0	0	0	0	0	0	0	0	1350	0	0	31865	RNA-binding motif protein X chromosome (Fragment) OS=Homo sapiens GN=RBMX PE=1 SV=2
610	54947	P17655|CAN2_HUMAN	200	11	8	6	Propionamide	0	0	0	0	0	0	0	0	0	0	0	0	0	0	0	9830	0	0	0	0	0	0	0	0	0	0	0	0	0	0	0	0	3280	0	0	0	79995	Calpain-2 catalytic subunit OS=Homo sapiens GN=CAPN2 PE=1 SV=6
611	75746	tr|E7EU96|E7EU96_HUMAN	200	13	4	3		0	0	0	0	0	0	0	0	0	0	0	0	0	0	0	2400	2160	0	0	0	0	20200	0	0	0	0	0	0	0	0	0	0	1520	0	6730	0	45311	Casein kinase II subunit alpha OS=Homo sapiens GN=CSNK2A1 PE=1 SV=1
614	9166	P10909|CLUS_HUMAN	200	7	4	4		0	0	0	0	0	0	0	0	0	0	0	0	0	0	0	0	0	0	0	0	0	0	0	8600	0	0	7550	0	0	0	0	0	0	0	2870	2520	52495	Clusterin OS=Homo sapiens GN=CLU PE=1 SV=1
615	15733	Q02790|FKBP4_HUMAN	200	14	6	6	Propionamide	0	0	0	7210	5620	5740	5100	0	0	0	0	0	137	0	0	0	0	0	0	0	0	30100	0	0	0	0	0	0	6190	1700	0	45.6	0	0	10000	0	51805	Peptidyl-prolyl cis-trans isomerase FKBP4 OS=Homo sapiens GN=FKBP4 PE=1 SV=3
616	39889	P51659|DHB4_HUMAN	200	11	6	6		0	0	643	9030	10400	7320	0	0	0	0	0	0	0	4480	0	0	0	0	0	0	0	0	0	21800	0	0	0	214	8930	0	0	1490	0	0	7270	0	79686	Peroxisomal multifunctional enzyme type 2 OS=Homo sapiens GN=HSD17B4 PE=1 SV=3
617	51750	P13693|TCTP_HUMAN	200	37	6	6	Deamidation (NQ)	0	0	0	18700	9090	11800	5020	4430	7490	0	0	0	0	0	0	29300	0	0	0	0	0	0	0	25800	12000	17200	0	0	13200	5650	0	0	9770	0	8600	9730	19595	Translationally-controlled tumor protein OS=Homo sapiens GN=TPT1 PE=1 SV=1
618	51770	P24534|EF1B_HUMAN	200	35	8	6		0	0	1470	0	0	8520	0	0	1420	0	0	0	581	0	1190	2610	12200	8180	0	0	6970	0	0	5870	10800	0	0	490	2840	475	0	590	7660	2320	1960	3610	24764	Elongation factor 1-beta OS=Homo sapiens GN=EEF1B2 PE=1 SV=3
619	51832	P17096|HMGA1_HUMAN	200	41	7	6	Deamidation (NQ)	0	0	0	27700	14700	20500	18100	0	0	1660	0	2750	0	0	5220	31100	0	35000	0	0	0	77900	0	0	112000	0	0	0	21000	6050	1470	1740	22000	0	26000	37400	11676	High mobility group protein HMG-I/HMG-Y OS=Homo sapiens GN=HMGA1 PE=1 SV=3
620	51995	tr|D6RAN4|D6RAN4_HUMAN	200	37	6	6	Propionamide; Oxidation (M)	2010	0	0	5870	0	11100	0	0	2100	0	0	0	2290	3180	0	0	0	0	0	12800	18000	0	0	33400	0	0	0	669	5670	701	0	1820	0	10300	11100	0	20775	60S ribosomal protein L9 (Fragment) OS=Homo sapiens GN=RPL9 PE=1 SV=8
621	54447	Q8NC51|PAIRB_HUMAN	139.29	17	5	5	Propionamide	0	0	0	0	0	0	0	2800	3530	0	0	0	0	0	0	0	0	0	0	0	0	0	0	0	0	0	0	0	0	2110	0	0	0	0	0	0	44965	Plasminogen activator inhibitor 1 RNA-binding protein OS=Homo sapiens GN=SERBP1 PE=1 SV=2
622	54506	P25788|PSA3_HUMAN	95.22	19	5	5	Propionamide	29300	31300	34700	1080	962	0	0	0	0	0	0	0	0	0	0	0	4560	0	0	0	0	0	0	0	0	0	0	31800	681	0	0	0	1520	0	0	0	28433	Proteasome subunit alpha type-3 OS=Homo sapiens GN=PSMA3 PE=1 SV=2
623	54511	P09429|HMGB1_HUMAN	200	23	4	2	Propionamide	0	0	0	4410	0	0	0	0	0	0	0	0	0	0	0	0	0	0	0	0	0	0	0	0	0	0	0	0	1470	0	0	0	0	0	0	0	24894	High mobility group protein B1 OS=Homo sapiens GN=HMGB1 PE=1 SV=3
624	54671	P84103|SRSF3_HUMAN	106.23	29	5	4	Deamidation (NQ); Propionamide	0	0	0	0	0	0	0	0	0	0	0	0	0	0	0	5200	5540	0	0	0	0	0	0	0	0	0	0	0	0	0	0	0	3580	0	0	0	19330	Serine/arginine-rich splicing factor 3 OS=Homo sapiens GN=SRSF3 PE=1 SV=1
625	54828	O00264|PGRC1_HUMAN	200	27	7	6		6880	3310	0	8820	2420	21400	16800	4250	8130	0	0	0	0	0	0	0	0	7440	0	0	0	0	0	0	0	0	0	3400	10900	9720	0	0	2480	0	0	0	21671	Membrane-associated progesterone receptor component 1 OS=Homo sapiens GN=PGRMC1 PE=1 SV=3
627	170863	P29279|CTGF_HUMAN	59.89	21	6	6	Propionamide	0	0	0	0	0	0	0	0	0	0	0	0	0	0	0	0	0	8440	0	0	0	0	0	0	0	0	0	0	0	0	0	0	2810	0	0	0	38091	Connective tissue growth factor OS=Homo sapiens GN=CTGF PE=1 SV=2
628	171158	Q6NUK1|SCMC1_HUMAN	150.51	7	4	4		0	0	2470	3520	0	6300	3880	3260	17400	0	0	0	0	0	0	0	0	0	0	0	0	0	0	0	0	0	0	823	3270	8170	0	0	0	0	0	0	53354	Calcium-binding mitochondrial carrier protein SCaMC-1 OS=Homo sapiens GN=SLC25A24 PE=1 SV=2
629	9302	P13073|COX41_HUMAN	200	28	5	5	Deamidation (NQ)	0	0	0	5600	12800	3850	8730	1940	2370	0	466	0	0	768	735	1890	2330	2960	4980	0	0	0	0	40100	0	0	21300	0	7420	4350	155	501	2390	1660	13400	7080	19577	Cytochrome c oxidase subunit 4 isoform 1 mitochondrial OS=Homo sapiens GN=COX4I1 PE=1 SV=1
630	39777	tr|E5RI99|E5RI99_HUMAN	200	62	7	7	Propionamide; Deamidation (NQ)	1750	1580	722	0	0	0	0	0	0	0	0	0	0	0	0	3960	0	5200	2950	22600	9970	0	0	22700	0	2670	16800	1350	0	0	0	0	3050	11900	7560	6500	12656	60S ribosomal protein L30 (Fragment) OS=Homo sapiens GN=RPL30 PE=1 SV=1
631	51877	P25786|PSA1_HUMAN	200	22	7	7	Propionamide	3030	0	3300	0	3980	0	11900	7970	6490	17200	0	0	1820	1550	4960	6930	0	4680	0	0	0	0	0	28100	0	15300	7660	2110	1330	8770	5720	2780	3870	0	9380	7640	29556	Proteasome subunit alpha type-1 OS=Homo sapiens GN=PSMA1 PE=1 SV=1
633	108937	O95239|KIF4A_HUMAN	200	3	3	3		0	0	3860	0	0	0	0	0	0	0	0	0	0	0	0	0	0	0	0	9070	0	7470	0	0	0	0	0	1290	0	0	0	0	0	3020	2490	0	139881	Chromosome-associated kinesin KIF4A OS=Homo sapiens GN=KIF4A PE=1 SV=3
635	9164	Q01650|LAT1_HUMAN	200	9	5	4	Deamidation (NQ); Oxidation (M)	5470	0	6510	76400	23400	39900	7980	0	16300	0	0	0	0	0	2170	10700	0	17000	0	0	6030	42800	23800	0	41500	0	0	3990	46600	8110	0	723	9210	2010	22200	13800	55010	Large neutral amino acids transporter small subunit 1 OS=Homo sapiens GN=SLC7A5 PE=1 SV=2
636	55270	P25205|MCM3_HUMAN	200	8	5	5	Propionamide	0	0	0	0	0	0	0	0	0	0	0	0	0	0	0	0	0	0	0	0	35400	0	0	0	0	0	0	0	0	0	0	0	0	11800	0	0	90981	DNA replication licensing factor MCM3 OS=Homo sapiens GN=MCM3 PE=1 SV=3
637	1993	P36955|PEDF_HUMAN	47.48	13	6	6		0	0	521	8440	6530	8100	3670	3990	2690	0	0	0	0	0	0	5630	0	7010	0	0	0	0	0	0	0	0	0	174	7690	3450	0	0	4220	0	0	0	46312	Pigment epithelium-derived factor OS=Homo sapiens GN=SERPINF1 PE=1 SV=4
638	9418	P20674|COX5A_HUMAN	200	32	4	4	Oxidation (M)	0	0	0	10700	16800	0	13200	0	0	0	0	0	0	0	0	0	11100	10200	0	16600	0	0	15800	67800	24700	9160	35800	0	9170	4400	0	0	7120	5520	27900	23200	16762	Cytochrome c oxidase subunit 5A mitochondrial OS=Homo sapiens GN=COX5A PE=1 SV=2
639	24990	P19367|HXK1_HUMAN	200	7	6	5		0	0	0	0	0	0	0	0	3650	0	0	0	0	0	0	0	0	0	0	4820	0	0	0	0	0	0	0	0	0	1220	0	0	0	1610	0	0	102486	Hexokinase-1 OS=Homo sapiens GN=HK1 PE=1 SV=3
641	55616	O15144|ARPC2_HUMAN	84.21	16	5	5	Propionamide	0	0	0	0	0	0	0	0	0	0	0	0	0	0	0	3490	0	0	0	0	0	0	0	0	0	0	0	0	0	0	0	0	1160	0	0	0	34333	Actin-related protein 2/3 complex subunit 2 OS=Homo sapiens GN=ARPC2 PE=1 SV=1
643	129872	P28838|AMPL_HUMAN	93.34	11	4	4	Propionamide	1770	3770	2300	0	0	0	0	5380	3850	0	0	0	0	0	0	6430	0	0	0	0	38200	25100	23200	29000	26500	18600	0	2610	0	3080	0	0	2140	12700	25800	15000	56166	Cytosol aminopeptidase OS=Homo sapiens GN=LAP3 PE=1 SV=3
644	129877	O00567|NOP56_HUMAN	200	12	7	7	Propionamide	0	1720	0	4160	0	3130	0	4250	2180	0	0	0	0	0	0	9630	0	15800	0	43800	0	11600	0	13200	8740	0	11100	574	2430	2140	0	0	8480	14600	8260	6600	66050	Nucleolar protein 56 OS=Homo sapiens GN=NOP56 PE=1 SV=4
645	199	P11279|LAMP1_HUMAN	200	8	4	4		4290	3250	4700	4260	34300	0	0	3650	6400	0	0	0	0	0	0	4400	39800	10100	0	17000	28100	24300	0	0	22600	0	0	4080	12800	3350	0	0	18100	15100	8110	7530	44882	Lysosome-associated membrane glycoprotein 1 OS=Homo sapiens GN=LAMP1 PE=1 SV=3
646	919	P00734|THRB_HUMAN	200	8	6	6	Propionamide	16500	3990	9740	39500	12700	32900	33500	30200	25400	1370	1940	1340	12000	4510	13300	2530	14800	13400	10700	25200	0	62600	0	30400	0	22200	34800	10100	28400	29700	1550	9940	10200	11900	31000	19000	70037	Prothrombin OS=Homo sapiens GN=F2 PE=1 SV=2
648	15941	tr|H0YML5|H0YML5_HUMAN	200	7	4	4	Propionamide	0	0	0	4880	0	5390	4630	0	0	0	0	0	0	0	0	0	0	5290	0	0	0	0	0	0	0	0	0	0	3420	1540	0	0	1760	0	0	0	52466	Phosphoenolpyruvate carboxykinase [GTP] mitochondrial OS=Homo sapiens GN=PCK2 PE=1 SV=1
649	24817	P30044|PRDX5_HUMAN	200	28	5	5	Propionamide	0	0	0	1420	1490	0	0	0	0	0	0	0	0	0	0	0	0	0	0	12200	0	0	0	0	0	0	4500	0	969	0	0	0	0	4070	0	1500	22086	Peroxiredoxin-5 mitochondrial OS=Homo sapiens GN=PRDX5 PE=1 SV=4
651	54811	O00232|PSD12_HUMAN	134.33	8	4	4		0	0	0	0	0	1070	0	0	0	0	0	0	0	0	0	3810	0	0	0	0	0	0	0	0	0	0	0	0	356	0	0	0	1270	0	0	0	52904	26S proteasome non-ATPase regulatory subunit 12 OS=Homo sapiens GN=PSMD12 PE=1 SV=3
654	900	P08648|ITA5_HUMAN	200	2	3	3	Propionamide	0	0	0	0	0	0	0	0	0	0	0	0	0	0	0	26100	0	18600	0	0	0	0	0	0	0	0	0	0	0	0	0	0	14900	0	0	0	114536	Integrin alpha-5 OS=Homo sapiens GN=ITGA5 PE=1 SV=2
655	3035	P62266|RS23_HUMAN	44.65	35	6	6		0	0	0	4400	3930	0	3520	3490	1220	0	0	0	1240	0	1210	7920	9230	7130	0	0	9100	0	0	0	0	0	0	0	2780	2740	0	818	8090	3030	0	0	15808	40S ribosomal protein S23 OS=Homo sapiens GN=RPS23 PE=1 SV=3
656	3063	P50502|F10A1_HUMAN	200	13	4	4	Propionamide	0	0	0	1810	0	0	0	0	0	0	0	0	0	0	0	0	0	0	0	0	0	0	0	0	8140	0	3300	0	602	0	0	0	0	0	0	3810	41332	Hsc70-interacting protein OS=Homo sapiens GN=ST13 PE=1 SV=2
657	3083	P60891|PRPS1_HUMAN	200	13	3	3	Propionamide	0	0	0	9560	14400	0	1040	7420	0	0	0	0	0	0	0	0	2850	4470	0	0	0	0	0	17600	0	0	22900	0	7990	2820	0	0	2440	0	5850	7640	34834	Ribose-phosphate pyrophosphokinase 1 OS=Homo sapiens GN=PRPS1 PE=1 SV=2
658	9233	O95084|PRS23_HUMAN	109.38	15	5	5	Propionamide	0	0	0	17800	11400	7460	6590	15800	13100	0	0	0	0	0	0	0	0	0	0	0	0	0	0	0	0	0	0	0	12200	11800	0	0	0	0	0	0	43001	Serine protease 23 OS=Homo sapiens GN=PRSS23 PE=1 SV=1
659	14050	P49189|AL9A1_HUMAN	200	11	5	4		0	0	0	0	0	0	0	0	0	0	0	0	0	0	0	8630	0	0	0	0	0	0	0	0	0	0	0	0	0	0	0	0	2880	0	0	0	53802	4-trimethylaminobutyraldehyde dehydrogenase OS=Homo sapiens GN=ALDH9A1 PE=1 SV=3
660	15599	Q15417|CNN3_HUMAN	200	22	6	5	Propionamide	0	0	3120	0	3060	0	0	0	0	0	0	0	1240	0	0	5710	6120	0	7540	7570	0	14100	4550	10300	13800	5110	0	1040	1020	0	0	415	3940	5040	9660	6320	36414	Calponin-3 OS=Homo sapiens GN=CNN3 PE=1 SV=1
663	39752	P31689|DNJA1_HUMAN	200	7	3	2		771	0	0	5480	0	1170	0	0	3460	0	0	0	3070	0	4020	7850	8780	11000	0	0	0	0	0	0	0	0	0	257	2220	1150	0	2360	9220	0	0	0	44868	DnaJ homolog subfamily A member 1 OS=Homo sapiens GN=DNAJA1 PE=1 SV=2
664	51871	P43686|PRS6B_HUMAN	200	12	4	4		0	0	0	0	0	0	0	0	0	0	0	0	1890	0	0	0	1790	0	0	0	0	0	0	18100	0	0	0	0	0	0	0	628	597	0	6020	0	47366	26S proteasome regulatory subunit 6B OS=Homo sapiens GN=PSMC4 PE=1 SV=2
666	129902	P12277|KCRB_HUMAN	200	13	4	4	Propionamide	0	0	0	0	0	0	0	0	0	0	0	0	0	0	0	0	0	0	0	0	3250	3880	0	0	0	0	0	0	0	0	0	0	0	1080	1290	0	42644	Creatine kinase B-type OS=Homo sapiens GN=CKB PE=1 SV=1
667	138854	tr|F8W6L3|F8W6L3_HUMAN	200	15	7	6		12200	8310	11000	6280	0	7300	0	0	0	0	0	0	0	0	0	0	0	0	0	0	0	0	0	0	0	0	0	10500	4530	0	0	0	0	0	0	0	65486	Kinesin light chain 1 OS=Homo sapiens GN=KLC1 PE=1 SV=1
671	2005	Q9Y277|VDAC3_HUMAN	200	27	7	6	Deamidation (NQ)	0	1280	0	12000	14500	7780	3570	7720	3690	0	0	0	0	0	0	7590	9460	0	0	0	0	0	0	65000	0	32400	40200	428	11500	4990	0	0	5680	0	21700	24200	30659	Voltage-dependent anion-selective channel protein 3 OS=Homo sapiens GN=VDAC3 PE=1 SV=1
672	24790	Q96HS1|PGAM5_HUMAN	90.6	7	2	2		6690	5880	7070	13300	0	10400	4250	2550	0	0	0	0	2010	0	0	0	0	0	0	0	21500	21200	8340	0	0	5940	0	6540	7890	2260	0	669	0	7180	9840	1980	32004	Serine/threonine-protein phosphatase PGAM5 mitochondrial OS=Homo sapiens GN=PGAM5 PE=1 SV=2
673	51757	Q04760|LGUL_HUMAN	200	19	5	5	Propionamide	0	0	0	0	547	0	0	0	0	0	7250	0	0	2690	0	0	0	0	0	0	0	0	0	0	0	0	0	0	182	0	2420	898	0	0	0	0	20778	Lactoylglutathione lyase OS=Homo sapiens GN=GLO1 PE=1 SV=4
674	51782	P16949|STMN1_HUMAN	200	33	5	5		0	0	0	0	0	0	1460	2590	0	0	0	0	0	0	0	0	0	0	0	0	0	0	0	0	0	0	0	0	0	1350	0	0	0	0	0	0	17302	Stathmin OS=Homo sapiens GN=STMN1 PE=1 SV=3
675	52018	Q9Y3U8|RL36_HUMAN	200	33	5	5	Propionamide	5450	0	5210	0	0	0	5470	5120	0	0	0	0	298	0	0	11400	0	7700	0	0	0	0	0	37600	0	8450	0	3560	0	3530	0	99.2	6370	0	12500	2820	12254	60S ribosomal protein L36 OS=Homo sapiens GN=RPL36 PE=1 SV=3
676	54553	P53985|MOT1_HUMAN	200	10	6	6		0	0	0	0	0	0	0	0	0	0	0	0	0	0	0	0	0	0	0	0	0	0	0	39100	0	8640	0	0	0	0	0	0	0	0	13000	2880	53944	Monocarboxylate transporter 1 OS=Homo sapiens GN=SLC16A1 PE=1 SV=3
678	54924	tr|J3KTF8|J3KTF8_HUMAN	200	33	6	6		0	0	0	0	0	5830	0	0	0	0	0	0	0	0	3230	0	0	14900	0	0	0	0	0	0	0	0	0	0	1940	0	0	1080	4970	0	0	0	21517	Rho GDP-dissociation inhibitor 1 (Fragment) OS=Homo sapiens GN=ARHGDIA PE=1 SV=8
679	65679	Q13347|EIF3I_HUMAN	200	16	5	5		0	0	0	0	0	0	0	0	0	0	0	0	0	0	0	0	0	0	3310	0	0	0	5820	18900	0	0	15600	0	0	0	0	0	0	1100	8230	5190	36502	Eukaryotic translation initiation factor 3 subunit I OS=Homo sapiens GN=EIF3I PE=1 SV=1
683	129946	P31040|SDHA_HUMAN	38.11	3	2	2		0	0	0	0	10900	3390	0	5340	0	0	0	0	0	0	0	0	0	2480	0	6230	8720	0	0	29800	27000	0	0	0	4770	1780	0	0	828	4990	9940	9010	72692	Succinate dehydrogenase [ubiquinone] flavoprotein subunit mitochondrial OS=Homo sapiens GN=SDHA PE=1 SV=2
684	129949	O14792|HS3S1_HUMAN	49.9	17	6	6		0	0	0	0	0	0	0	0	0	0	0	0	0	0	0	0	0	0	7440	11300	0	30900	19000	18100	16800	18100	24200	0	0	0	0	0	0	6230	22700	19700	35773	Heparan sulfate glucosamine 3-O-sulfotransferase 1 OS=Homo sapiens GN=HS3ST1 PE=1 SV=1
685	130022	Q7L576|CYFP1_HUMAN	200	5	6	6		0	0	0	0	0	0	0	0	0	0	0	0	0	0	0	2020	0	5930	0	0	0	0	0	0	0	0	4400	0	0	0	0	0	2650	0	0	1470	145182	Cytoplasmic FMR1-interacting protein 1 OS=Homo sapiens GN=CYFIP1 PE=1 SV=1
686	130386	Q9BVK6|TMED9_HUMAN	200	23	5	4	Propionamide	0	876	0	0	7290	5600	4560	3730	5640	0	0	0	0	0	0	0	0	0	0	0	0	0	0	13500	0	0	0	292	4300	4640	0	0	0	0	4510	0	27277	Transmembrane emp24 domain-containing protein 9 OS=Homo sapiens GN=TMED9 PE=1 SV=2
690	15639	tr|B1AK87|B1AK87_HUMAN	200	20	5	5	Propionamide	0	1110	0	0	0	0	0	0	0	0	0	0	542	0	0	5040	0	0	0	0	3420	0	0	0	0	0	0	370	0	0	0	181	1680	1140	0	0	29295	Capping protein (Actin filament) muscle Z-line beta isoform CRA_a OS=Homo sapiens GN=CAPZB PE=1 SV=1
691	24768	P07741|APT_HUMAN	200	34	5	5		0	3150	3860	8210	0	6050	17000	4370	11800	0	5400	0	0	0	0	0	0	0	0	0	11100	6610	0	14800	3580	0	0	2340	4760	11100	1800	0	0	3690	7130	1190	19608	Adenine phosphoribosyltransferase OS=Homo sapiens GN=APRT PE=1 SV=2
692	24772	P08708|RS17_HUMAN	200	56	6	6	Propionamide; Oxidation (M)	0	0	0	3550	0	3340	9040	0	4810	0	0	0	0	0	1550	18300	0	18000	0	44000	0	0	0	50500	5510	0	0	0	2300	4610	0	516	12100	14700	16800	1840	15550	40S ribosomal protein S17 OS=Homo sapiens GN=RPS17 PE=1 SV=2
693	39787	P14314|GLU2B_HUMAN	200	7	4	4		0	0	0	7480	1130	5180	7740	1830	894	0	0	0	0	0	0	0	0	1220	0	0	0	0	5840	12500	42500	13800	18500	0	4600	3490	0	0	406	0	6110	24900	59426	Glucosidase 2 subunit beta OS=Homo sapiens GN=PRKCSH PE=1 SV=2
695	52066	P28066|PSA5_HUMAN	200	12	2	2		0	0	0	0	0	0	0	1120	0	0	0	0	0	0	0	0	5780	0	0	0	0	0	0	0	0	0	0	0	0	374	0	0	1930	0	0	0	26411	Proteasome subunit alpha type-5 OS=Homo sapiens GN=PSMA5 PE=1 SV=3
696	54471	Q16543|CDC37_HUMAN	200	17	6	6		0	0	0	0	0	0	0	0	2700	0	0	0	0	0	0	0	0	0	0	0	0	0	0	0	0	0	2560	0	0	900	0	0	0	0	0	852	44468	Hsp90 co-chaperone Cdc37 OS=Homo sapiens GN=CDC37 PE=1 SV=1
698	54827	P53618|COPB_HUMAN	200	6	4	4	Propionamide	0	0	0	0	0	0	1560	0	0	0	0	0	0	0	0	0	0	7370	0	0	0	0	0	0	0	0	0	0	0	519	0	0	2460	0	0	0	107142	Coatomer subunit beta OS=Homo sapiens GN=COPB1 PE=1 SV=3
699	65687	Q15185|TEBP_HUMAN	200	30	4	4	Propionamide	0	0	0	0	0	0	5500	4910	4240	0	0	0	0	0	48.4	0	0	0	0	0	0	0	0	0	0	0	0	0	0	4880	0	16.1	0	0	0	0	18697	Prostaglandin E synthase 3 OS=Homo sapiens GN=PTGES3 PE=1 SV=1
700	129889	O75340|PDCD6_HUMAN	200	23	5	5		0	0	0	0	0	2200	0	0	0	0	0	0	0	0	0	0	0	0	0	0	0	0	0	0	0	0	0	0	733	0	0	0	0	0	0	0	21868	Programmed cell death protein 6 OS=Homo sapiens GN=PDCD6 PE=1 SV=1
702	54442	E9PAV3|NACAM_HUMAN	200	3	4	4		3770	0	0	0	0	0	0	0	0	0	0	0	0	0	0	0	0	0	0	0	0	0	0	0	0	0	0	1260	0	0	0	0	0	0	0	0	205419	Nascent polypeptide-associated complex subunit alpha muscle-specific form OS=Homo sapiens GN=NACA PE=1 SV=1
703	25557	Q02952|AKA12_HUMAN	200	5	6	6		0	0	0	0	0	0	0	0	0	0	0	0	0	0	0	2970	7260	0	0	0	0	0	0	0	11400	0	11200	0	0	0	0	0	3410	0	0	7560	191480	A-kinase anchor protein 12 OS=Homo sapiens GN=AKAP12 PE=1 SV=4
704	40255	Q92896|GSLG1_HUMAN	200	4	5	5	Propionamide	0	0	0	0	0	0	0	0	0	0	0	0	0	0	0	0	0	0	0	13300	0	0	0	18600	0	0	0	0	0	0	0	0	0	4420	6190	0	134552	Golgi apparatus protein 1 OS=Homo sapiens GN=GLG1 PE=1 SV=2
706	15691	Q15084|PDIA6_HUMAN	200	15	6	6		0	0	0	12700	3050	3030	4780	8400	0	0	0	0	0	0	0	0	0	0	0	13200	4610	5110	4440	19600	0	5660	21200	0	6270	4390	0	0	0	5930	9730	8960	48121	Protein disulfide-isomerase A6 OS=Homo sapiens GN=PDIA6 PE=1 SV=1
712	25003	P24539|AT5F1_HUMAN	72.28	12	3	3		0	0	0	0	0	0	0	0	0	0	0	0	0	0	0	0	0	4870	0	0	0	0	0	0	0	0	0	0	0	0	0	0	1620	0	0	0	28909	ATP synthase F(0) complex subunit B1 mitochondrial OS=Homo sapiens GN=ATP5F1 PE=1 SV=2
713	25302	tr|D6RBZ0|D6RBZ0_HUMAN	38.37	13	4	4		0	0	0	2270	0	0	0	48.9	0	0	0	0	0	0	0	0	1050	0	0	0	0	2650	0	0	0	0	0	0	755	16.3	0	0	349	0	883	0	35682	Heterogeneous nuclear ribonucleoprotein A/B OS=Homo sapiens GN=HNRNPAB PE=1 SV=1
714	25304	tr|A0A087WUK2|A0A087WUK2_HUMAN	200	11	4	3	Propionamide	0	1150	895	0	0	0	0	0	0	0	0	0	0	0	0	0	0	0	0	0	0	0	0	0	0	0	0	682	0	0	0	0	0	0	0	0	40040	Heterogeneous nuclear ribonucleoprotein D-like OS=Homo sapiens GN=HNRNPDL PE=1 SV=1
716	39918	O00560|SDCB1_HUMAN	200	11	2	2	Deamidation (NQ)	0	0	0	0	0	0	0	0	0	0	0	0	0	0	0	3660	0	2070	0	0	0	0	0	0	0	0	0	0	0	0	0	0	1910	0	0	0	32444	Syntenin-1 OS=Homo sapiens GN=SDCBP PE=1 SV=1
718	51783	P25398|RS12_HUMAN	200	44	6	6	Propionamide	0	0	0	4240	0	8230	0	0	4000	0	0	0	0	0	0	7730	9190	14100	0	11300	7650	15300	0	57600	2480	0	21300	0	4150	1330	0	0	10300	6310	24300	7920	14515	40S ribosomal protein S12 OS=Homo sapiens GN=RPS12 PE=1 SV=3
719	52020	tr|H3BR35|H3BR35_HUMAN	49.82	3	2	1		0	0	0	0	0	0	0	0	0	0	0	0	0	0	0	0	0	2620	0	0	0	0	0	0	0	0	0	0	0	0	0	0	872	0	0	0	52951	Eukaryotic peptide chain release factor GTP-binding subunit ERF3A (Fragment) OS=Homo sapiens GN=GSPT1 PE=1 SV=1
722	129881	P43304|GPDM_HUMAN	200	6	4	4		0	0	0	16800	0	4550	7290	5520	7260	0	0	0	0	0	0	7770	14100	0	0	0	13500	10500	0	0	11500	0	8490	0	7130	6690	0	0	7270	4500	3500	6660	80853	Glycerol-3-phosphate dehydrogenase mitochondrial OS=Homo sapiens GN=GPD2 PE=1 SV=3
725	1273	P11169|GTR3_HUMAN	88.83	11	5	4		0	0	0	1530	0	0	0	0	0	0	0	0	0	0	0	0	0	0	9700	0	0	0	0	0	0	0	0	0	511	0	0	0	0	3230	0	0	53924	Solute carrier family 2 facilitated glucose transporter member 3 OS=Homo sapiens GN=SLC2A3 PE=1 SV=1
726	15771	P29966|MARCS_HUMAN	200	24	6	6		0	0	0	0	0	0	0	0	0	10800	0	0	0	0	0	30600	15000	17000	0	0	0	0	0	0	0	0	0	0	0	0	3610	0	20900	0	0	0	31555	Myristoylated alanine-rich C-kinase substrate OS=Homo sapiens GN=MARCKS PE=1 SV=4
728	51868	P11216|PYGB_HUMAN	200	7	6	3	Propionamide	0	0	0	0	0	0	0	0	0	0	0	0	0	0	0	4240	0	0	0	0	0	0	0	0	0	0	0	0	0	0	0	0	1410	0	0	0	96696	Glycogen phosphorylase brain form OS=Homo sapiens GN=PYGB PE=1 SV=5
729	52212	tr|A0A0C4DFN8|A0A0C4DFN8_HUMAN	200	12	5	3		0	0	0	0	0	0	0	0	0	0	0	0	0	0	734	0	0	0	0	0	0	0	0	63600	0	0	0	0	0	0	0	245	0	0	21200	0	53809	NADPH:adrenodoxin oxidoreductase mitochondrial OS=Homo sapiens GN=FDXR PE=1 SV=1
730	54507	P67809|YBOX1_HUMAN	200	24	6	6	Deamidation (NQ)	0	0	2030	0	0	0	0	0	0	0	0	0	0	0	0	0	0	0	0	0	17000	0	0	0	0	0	0	678	0	0	0	0	0	5660	0	0	35924	Nuclease-sensitive element-binding protein 1 OS=Homo sapiens GN=YBX1 PE=1 SV=3
732	76368	tr|A0A1B0GW77|A0A1B0GW77_HUMAN	200	8	4	4		0	0	0	2780	0	0	0	0	0	0	0	0	0	0	0	935	0	1390	0	0	5120	0	0	0	0	0	0	0	927	0	0	0	775	1710	0	0	60033	Alpha-aminoadipic semialdehyde dehydrogenase OS=Homo sapiens GN=ALDH7A1 PE=1 SV=1
733	106844	O43663|PRC1_HUMAN	200	7	5	5	Propionamide	0	0	0	0	9400	3010	0	0	0	0	0	0	2840	0	0	6190	0	0	0	0	11500	12500	0	0	14600	0	0	0	4140	0	0	948	2060	3840	4170	4860	71607	Protein regulator of cytokinesis 1 OS=Homo sapiens GN=PRC1 PE=1 SV=2
734	129848	P11387|TOP1_HUMAN	200	5	5	3		0	0	0	5180	4010	5020	3950	4270	6870	0	0	0	0	0	0	6030	0	5110	0	0	0	0	0	0	0	0	0	0	4730	5030	0	0	3710	0	0	0	90726	DNA topoisomerase 1 OS=Homo sapiens GN=TOP1 PE=1 SV=2
736	170951	Q99798|ACON_HUMAN	200	5	4	4		0	3560	0	0	0	0	0	0	0	0	0	0	0	0	0	0	0	0	0	0	0	0	0	0	0	0	0	1190	0	0	0	0	0	0	0	0	85425	Aconitate hydratase mitochondrial OS=Homo sapiens GN=ACO2 PE=1 SV=2
737	9168	O94907|DKK1_HUMAN	90.44	14	4	4	Propionamide	0	0	0	0	0	0	0	0	0	0	0	0	0	0	0	0	0	0	0	0	0	0	0	0	0	7320	0	0	0	0	0	0	0	0	0	2440	28672	Dickkopf-related protein 1 OS=Homo sapiens GN=DKK1 PE=1 SV=1
738	9212	P48509|CD151_HUMAN	200	9	3	3	Propionamide	0	0	0	0	0	0	0	0	0	0	0	0	0	0	0	2800	0	0	0	0	4190	0	20700	0	0	0	5490	0	0	0	0	0	933	1400	6920	1830	28295	CD151 antigen OS=Homo sapiens GN=CD151 PE=1 SV=3
740	10713	P62979|RS27A_HUMAN	121.83	46	6	2	Propionamide	0	0	0	0	0	0	0	0	0	0	0	0	0	0	0	0	0	0	0	25600	0	0	0	12300	0	0	8140	0	0	0	0	0	0	8530	4110	2710	17965	Ubiquitin-40S ribosomal protein S27a OS=Homo sapiens GN=RPS27A PE=1 SV=2
742	30595	P63218|GBG5_HUMAN	200	26	4	4		0	6400	2570	0	0	0	0	2600	3090	0	0	1040	0	0	0	0	0	0	0	0	0	0	0	0	25600	0	0	2990	0	1900	346	0	0	0	0	8530	7318	Guanine nucleotide-binding protein G(I)/G(S)/G(O) subunit gamma-5 OS=Homo sapiens GN=GNG5 PE=1 SV=3
744	54457	P20618|PSB1_HUMAN	200	29	5	5		0	0	0	0	0	0	0	0	0	0	0	0	41.8	0	0	0	0	0	0	8510	0	0	0	0	0	0	0	0	0	0	0	13.9	0	2840	0	0	26489	Proteasome subunit beta type-1 OS=Homo sapiens GN=PSMB1 PE=1 SV=2
746	54801	Q7L1Q6|BZW1_HUMAN	51.37	8	4	4		0	0	0	0	0	0	0	0	0	0	0	0	0	0	0	0	0	0	0	0	0	0	0	0	0	13000	39300	0	0	0	0	0	0	0	0	17400	48043	Basic leucine zipper and W2 domain-containing protein 1 OS=Homo sapiens GN=BZW1 PE=1 SV=1
747	54904	Q92597|NDRG1_HUMAN	200	18	5	5		0	0	0	3910	3710	0	5270	10700	0	0	0	0	0	2130	0	0	5980	0	0	0	0	0	0	0	0	0	4740	0	2540	5330	0	710	1990	0	0	1580	42835	Protein NDRG1 OS=Homo sapiens GN=NDRG1 PE=1 SV=1
749	65781	Q9NR31|SAR1A_HUMAN	143.53	31	5	5	Propionamide	0	504	1980	0	4320	0	0	0	8960	0	0	0	0	0	0	0	8470	0	0	18500	0	0	0	29900	0	0	0	829	1440	2990	0	0	2820	6160	9970	0	22367	GTP-binding protein SAR1a OS=Homo sapiens GN=SAR1A PE=1 SV=1
750	75588	O00154|BACH_HUMAN	200	8	3	3		0	0	0	0	0	0	0	0	0	0	0	0	0	0	0	0	0	0	0	0	2840	0	0	8600	0	3590	4860	0	0	0	0	0	0	947	2870	2820	41796	Cytosolic acyl coenzyme A thioester hydrolase OS=Homo sapiens GN=ACOT7 PE=1 SV=3
751	75837	tr|I3L0N3|I3L0N3_HUMAN	200	5	3	3	Propionamide	1430	0	0	11400	7840	8900	6140	6360	5830	0	0	0	0	0	0	0	0	4720	0	0	0	0	0	0	0	0	0	477	9370	6110	0	0	1570	0	0	0	82092	Vesicle-fusing ATPase OS=Homo sapiens GN=NSF PE=1 SV=1
753	129871	P09543|CN37_HUMAN	200	8	3	3		0	0	0	0	0	0	0	0	0	0	0	0	0	0	0	17700	0	0	0	0	0	0	0	0	0	0	0	0	0	0	0	0	5910	0	0	0	47579	2' 3'-cyclic-nucleotide 3'-phosphodiesterase OS=Homo sapiens GN=CNP PE=1 SV=2
754	220921	Q6UXI9|NPNT_HUMAN	123.13	9	5	5	Propionamide	0	0	0	4710	7700	5880	11400	2190	6360	0	0	0	0	0	0	0	0	4430	0	0	0	0	0	0	0	0	0	0	6100	6660	0	0	1480	0	0	0	61907	Nephronectin OS=Homo sapiens GN=NPNT PE=2 SV=3
757	6558	tr|H0Y512|H0Y512_HUMAN	200	11	5	5	Propionamide	5230	0	15900	17200	4720	11100	9650	5620	15600	0	5370	42700	0	0	0	10900	0	2380	0	0	15500	0	0	0	11000	0	0	7040	11000	10300	16000	0	4410	5180	0	3660	45414	Adipocyte plasma membrane-associated protein (Fragment) OS=Homo sapiens GN=APMAP PE=1 SV=1
758	9158	P09496|CLCA_HUMAN	138.47	18	4	3	Propionamide	1490	1070	6450	0	0	0	1790	0	2320	0	0	0	0	0	1010	15100	7570	0	0	0	0	7270	0	0	0	0	0	3000	0	1370	0	338	7560	0	2420	0	27077	Clathrin light chain A OS=Homo sapiens GN=CLTA PE=1 SV=1
761	15703	P42677|RS27_HUMAN	200	36	4	4		0	0	0	0	716	0	0	0	0	0	0	0	0	0	0	4790	0	0	0	0	3440	0	0	0	0	0	0	0	239	0	0	0	1600	1150	0	0	9461	40S ribosomal protein S27 OS=Homo sapiens GN=RPS27 PE=1 SV=3
762	24769	P00403|COX2_HUMAN	200	9	2	2	Oxidation (M)	3460	3590	3940	6520	0	3340	6840	5240	11400	4470	0	0	0	0	0	1600	4760	3570	0	0	9150	0	14400	36000	0	12700	20400	3660	3290	7820	1490	0	3310	3050	16800	11000	25565	Cytochrome c oxidase subunit 2 OS=Homo sapiens GN=MT-CO2 PE=1 SV=1
763	51825	Q08722|CD47_HUMAN	200	13	5	5	Deamidation (NQ)	0	0	0	11400	37200	34600	5340	18600	27100	0	0	0	0	0	907	2610	6310	8070	0	0	0	0	0	0	0	0	0	0	27700	17000	0	302	5660	0	0	0	35214	Leukocyte surface antigen CD47 OS=Homo sapiens GN=CD47 PE=1 SV=1
764	52125	P20042|IF2B_HUMAN	200	10	4	4	Propionamide	4570	0	0	7970	0	0	4210	3590	0	0	0	0	1870	0	0	0	0	10600	0	0	0	0	0	0	0	0	0	1520	2660	2600	0	622	3530	0	0	0	38388	Eukaryotic translation initiation factor 2 subunit 2 OS=Homo sapiens GN=EIF2S2 PE=1 SV=2
765	54515	Q9Y224|CN166_HUMAN	200	18	4	4	Deamidation (NQ)	0	0	0	1510	0	2430	0	5030	0	0	0	0	0	0	0	0	0	0	0	0	0	0	0	0	0	0	0	0	1310	1680	0	0	0	0	0	0	28068	UPF0568 protein C14orf166 OS=Homo sapiens GN=C14orf166 PE=1 SV=1
766	54535	tr|K7EIV0|K7EIV0_HUMAN	200	24	5	5	Propionamide	0	0	0	0	0	0	0	0	0	0	0	0	0	0	0	0	0	0	0	0	0	0	0	0	0	0	2970	0	0	0	0	0	0	0	0	990	22104	Calpain small subunit 1 (Fragment) OS=Homo sapiens GN=CAPNS1 PE=1 SV=2
769	54960	Q9NTK5|OLA1_HUMAN	200	13	4	4		0	0	0	0	0	0	0	0	0	0	0	0	0	0	0	0	0	0	0	2900	1750	2600	4900	0	4400	0	0	0	0	0	0	0	0	1550	2500	1470	44744	Obg-like ATPase 1 OS=Homo sapiens GN=OLA1 PE=1 SV=2
773	65863	tr|E9PKG1|E9PKG1_HUMAN	200	12	3	3		0	0	0	0	0	0	0	0	0	0	0	0	0	0	0	7780	0	2450	0	0	0	0	0	27300	0	0	0	0	0	0	0	0	3410	0	9100	0	37709	Protein arginine N-methyltransferase 1 OS=Homo sapiens GN=PRMT1 PE=1 SV=1
774	75645	O43143|DHX15_HUMAN	29	3	2	2		0	0	0	0	0	0	0	0	0	0	0	0	0	0	0	0	0	0	0	0	0	0	0	0	0	2910	0	0	0	0	0	0	0	0	0	971	90933	Pre-mRNA-splicing factor ATP-dependent RNA helicase DHX15 OS=Homo sapiens GN=DHX15 PE=1 SV=2
775	129842	tr|M0R0P1|M0R0P1_HUMAN	200	30	5	5	Propionamide	0	0	0	11700	8930	9570	0	0	0	0	0	0	2300	2000	2800	0	0	0	0	0	0	0	0	3460	0	0	6690	0	10100	0	0	2370	0	0	1150	2230	24544	rRNA 2'-O-methyltransferase fibrillarin (Fragment) OS=Homo sapiens GN=FBL PE=1 SV=1
776	138636	P13995|MTDC_HUMAN	200	8	3	3		0	0	0	0	0	0	0	0	0	0	0	0	0	0	0	0	4210	0	0	0	0	0	0	17200	0	0	0	0	0	0	0	0	1400	0	5730	0	37895	Bifunctional methylenetetrahydrofolate dehydrogenase/cyclohydrolase mitochondrial OS=Homo sapiens GN=MTHFD2 PE=1 SV=2
782	9264	P55011|S12A2_HUMAN	200	3	4	3		0	0	0	0	0	0	658	0	0	0	0	0	0	0	0	0	2210	0	0	0	0	0	0	0	12000	0	0	0	0	219	0	0	735	0	0	3990	131447	Solute carrier family 12 member 2 OS=Homo sapiens GN=SLC12A2 PE=1 SV=1
783	77110	Q9P273|TEN3_HUMAN	52.11	2	4	4		0	0	0	0	0	0	0	0	0	0	0	0	0	0	0	0	0	0	0	17700	0	0	0	0	0	0	0	0	0	0	0	0	0	5900	0	0	300950	Teneurin-3 OS=Homo sapiens GN=TENM3 PE=2 SV=3
784	24726	Q12797|ASPH_HUMAN	72.76	2	2	2		0	0	0	10300	0	12900	22100	3540	0	0	0	0	0	0	0	18000	0	5710	0	0	0	0	0	0	0	0	7600	0	7740	8560	0	0	7890	0	0	2530	85863	Aspartyl/asparaginyl beta-hydroxylase OS=Homo sapiens GN=ASPH PE=1 SV=3
786	65867	P30825|CTR1_HUMAN	200	7	4	4	Oxidation (M); Propionamide	0	1910	0	0	0	0	1530	3910	0	0	0	0	0	1640	0	0	3610	0	0	0	0	0	0	0	0	0	0	638	0	1810	0	546	1200	0	0	0	67638	High affinity cationic amino acid transporter 1 OS=Homo sapiens GN=SLC7A1 PE=1 SV=1
787	301	tr|E7EQB2|E7EQB2_HUMAN	200	4	4	3	Propionamide	1980	1610	0	1940	0	1240	2860	3790	6490	0	0	0	0	0	0	0	0	0	0	0	8520	0	0	27300	0	0	25200	1200	1060	4380	0	0	0	2840	9090	8390	76626	Lactotransferrin (Fragment) OS=Homo sapiens GN=LTF PE=1 SV=1
789	1203	P08473|NEP_HUMAN	68.32	4	3	3		4860	2790	1480	5360	9830	24400	7710	8100	9560	0	0	0	591	0	3860	14300	4750	18900	0	0	0	0	0	0	31100	0	23400	3040	13200	8460	0	1480	12600	0	0	18100	85514	Neprilysin OS=Homo sapiens GN=MME PE=1 SV=2
791	54504	P07814|SYEP_HUMAN	200	2	3	3	Propionamide	0	0	0	0	0	0	0	0	0	0	0	0	0	0	0	0	13600	0	8500	0	0	0	0	0	0	5420	5700	0	0	0	0	0	4540	2830	0	3700	170590	Bifunctional glutamate/proline--tRNA ligase OS=Homo sapiens GN=EPRS PE=1 SV=5
792	54592	Q9NQC3|RTN4_HUMAN	200	4	3	3		0	0	2090	0	0	0	0	0	764	0	0	0	0	0	0	0	0	0	0	0	0	0	0	0	0	0	0	697	0	255	0	0	0	0	0	0	129931	Reticulon-4 OS=Homo sapiens GN=RTN4 PE=1 SV=2
797	54460	P55884|EIF3B_HUMAN	200	6	5	5	Propionamide	0	0	0	0	0	0	0	0	0	0	0	0	0	0	0	0	0	0	0	0	0	0	0	28700	0	0	13400	0	0	0	0	0	0	0	9570	4460	92482	Eukaryotic translation initiation factor 3 subunit B OS=Homo sapiens GN=EIF3B PE=1 SV=3
798	54790	P62330|ARF6_HUMAN	200	26	6	4		0	0	0	7730	0	0	0	605	0	0	0	0	0	0	0	0	0	0	8750	21800	6360	0	0	0	0	0	25200	0	2580	202	0	0	0	12300	0	8390	20082	ADP-ribosylation factor 6 OS=Homo sapiens GN=ARF6 PE=1 SV=2
800	168	tr|Q5SRP5|Q5SRP5_HUMAN	81.12	16	3	3	Deamidation (NQ)	2250	2150	5320	14000	696	2120	7470	7910	1890	0	0	0	1150	0	0	9890	0	24100	0	0	4910	0	0	5280	8320	0	11900	3240	5620	5760	0	383	11300	1640	1760	6740	14185	Apolipoprotein M OS=Homo sapiens GN=APOM PE=1 SV=1
802	2211	O14980|XPO1_HUMAN	89.9	3	3	3		0	0	0	0	0	0	0	0	0	0	0	0	0	0	0	4160	0	6230	0	0	0	0	0	0	0	0	0	0	0	0	0	0	3460	0	0	0	123386	Exportin-1 OS=Homo sapiens GN=XPO1 PE=1 SV=1
803	4536	Q9Y678|COPG1_HUMAN	200	4	3	3	Propionamide	0	0	0	0	0	0	0	0	0	0	0	0	0	0	0	4170	0	1510	0	0	0	2230	0	0	2320	0	0	0	0	0	0	0	1890	0	745	774	97718	Coatomer subunit gamma-1 OS=Homo sapiens GN=COPG1 PE=1 SV=1
804	10801	O95782|AP2A1_HUMAN	200	4	4	2		0	0	0	0	0	453	0	0	0	0	0	0	0	0	0	0	0	0	0	0	0	0	0	0	0	0	0	0	151	0	0	0	0	0	0	0	107546	AP-2 complex subunit alpha-1 OS=Homo sapiens GN=AP2A1 PE=1 SV=3
805	25090	P30084|ECHM_HUMAN	40.53	13	3	3		7520	5980	6930	3250	3500	5030	0	0	0	0	0	0	0	0	0	0	0	0	0	0	0	0	0	0	0	0	0	6810	3930	0	0	0	0	0	0	0	31387	Enoyl-CoA hydratase mitochondrial OS=Homo sapiens GN=ECHS1 PE=1 SV=4
807	30565	Q7LBR1|CHM1B_HUMAN	32.13	7	2	2		0	0	0	0	0	0	0	0	0	0	0	0	2040	0	2450	0	0	0	0	0	0	0	7860	105000	0	0	0	0	0	0	0	1500	0	0	37600	0	22109	Charged multivesicular body protein 1b OS=Homo sapiens GN=CHMP1B PE=1 SV=1
809	51866	P30086|PEBP1_HUMAN	200	16	3	3		0	0	0	0	7510	0	0	0	0	0	0	0	0	0	0	0	2030	0	0	0	0	0	0	0	0	0	0	0	2500	0	0	0	675	0	0	0	21057	Phosphatidylethanolamine-binding protein 1 OS=Homo sapiens GN=PEBP1 PE=1 SV=3
812	54524	P60900|PSA6_HUMAN	200	22	4	4		0	0	0	0	0	0	0	0	0	0	0	0	0	0	0	0	0	0	0	0	10800	0	0	0	4480	0	18300	0	0	0	0	0	0	3610	0	7600	27399	Proteasome subunit alpha type-6 OS=Homo sapiens GN=PSMA6 PE=1 SV=1
813	54797	P48681|NEST_HUMAN	44.5	1	2	2		0	0	0	0	0	0	0	0	0	0	0	0	0	0	0	0	0	0	0	4380	0	0	0	36800	0	0	0	0	0	0	0	0	0	1460	12300	0	177438	Nestin OS=Homo sapiens GN=NES PE=1 SV=2
814	54824	tr|A0A087WY71|A0A087WY71_HUMAN	51.83	6	2	2	Propionamide	0	0	0	0	0	0	0	2900	0	0	0	0	0	0	0	0	0	0	0	0	0	0	0	0	0	0	0	0	0	967	0	0	0	0	0	0	49527	AP-2 complex subunit mu OS=Homo sapiens GN=AP2M1 PE=1 SV=1
818	75638	tr|E5RIU6|E5RIU6_HUMAN	200	15	3	3		0	0	0	0	0	0	0	0	0	0	0	0	0	0	0	0	0	0	0	0	0	0	0	3290	0	0	0	0	0	0	0	0	0	0	1100	0	21738	Cyclin-dependent kinase 1 (Fragment) OS=Homo sapiens GN=CDK1 PE=1 SV=2
821	1049	P62070|RRAS2_HUMAN	66.93	16	3	2		0	0	0	0	0	0	0	0	0	0	0	0	0	0	0	0	0	0	0	0	0	0	0	0	0	0	11500	0	0	0	0	0	0	0	0	3840	23400	Ras-related protein R-Ras2 OS=Homo sapiens GN=RRAS2 PE=1 SV=1
822	1086	P59998|ARPC4_HUMAN	200	21	4	4		0	0	0	0	0	0	0	0	1890	0	0	0	0	0	0	19000	0	50500	0	0	0	0	0	5270	0	0	0	0	0	629	0	0	23200	0	1760	0	19667	Actin-related protein 2/3 complex subunit 4 OS=Homo sapiens GN=ARPC4 PE=1 SV=3
823	2007	P14174|MIF_HUMAN	200	23	3	3	Propionamide; Oxidation (M)	3780	7920	5910	4190	0	10900	16800	7560	11000	0	0	0	0	0	0	17400	28800	25600	0	79100	39900	26500	0	161000	38400	0	74900	5870	5030	11800	0	0	24000	39700	62600	37800	12476	Macrophage migration inhibitory factor OS=Homo sapiens GN=MIF PE=1 SV=4
825	3101	P62745|RHOB_HUMAN	54.51	27	5	2	Propionamide	0	0	0	0	0	6300	0	0	0	0	0	0	0	0	0	0	0	0	0	0	0	0	0	0	0	0	0	0	2100	0	0	0	0	0	0	0	22123	Rho-related GTP-binding protein RhoB OS=Homo sapiens GN=RHOB PE=1 SV=1
827	9248	tr|A6NNI4|A6NNI4_HUMAN	200	29	4	4	Deamidation (NQ); Propionamide	10200	6550	18100	34700	18200	30400	14500	11500	12300	0	0	0	0	0	0	7470	2690	6930	31900	67900	38500	34700	28100	97500	36600	0	0	11600	27700	12700	0	0	5700	46100	53400	12200	17764	Tetraspanin OS=Homo sapiens GN=CD9 PE=1 SV=1
829	9323	P07305|H10_HUMAN	200	18	4	3		0	0	2470	0	0	5390	0	0	7100	0	0	0	1010	0	1540	0	3900	1570	0	0	0	0	0	0	0	0	0	823	1800	2370	0	849	1820	0	0	0	20863	Histone H1.0 OS=Homo sapiens GN=H1F0 PE=1 SV=3
831	9410	P09669|COX6C_HUMAN	200	20	2	2		0	0	0	0	6540	0	0	7300	5950	0	0	0	0	0	814	0	10100	0	0	0	0	39800	0	0	18600	0	0	0	2180	4420	0	271	3360	0	13300	6190	8781	Cytochrome c oxidase subunit 6C OS=Homo sapiens GN=COX6C PE=1 SV=2
834	51771	P52292|IMA1_HUMAN	200	8	4	4		0	0	0	2330	10800	3350	0	0	5570	0	0	0	0	2140	0	13600	0	20000	0	0	0	0	15300	0	3330	0	3770	0	5500	1860	0	712	11200	0	5090	2370	57862	Importin subunit alpha-1 OS=Homo sapiens GN=KPNA2 PE=1 SV=1
835	51773	O95394|AGM1_HUMAN	200	10	6	6		1410	0	1150	2450	2100	2160	0	0	1550	7170	0	6920	0	2500	1960	0	0	6080	6540	7990	9570	0	0	0	0	7520	3910	853	2230	517	4700	1490	2030	8030	0	3810	59852	Phosphoacetylglucosamine mutase OS=Homo sapiens GN=PGM3 PE=1 SV=1
836	51812	P49773|HINT1_HUMAN	200	27	2	2	Propionamide	0	0	0	0	0	8500	0	0	0	0	0	0	0	0	0	11800	0	5710	0	0	0	14200	0	0	0	0	0	0	2830	0	0	0	5850	0	4750	0	13802	Histidine triad nucleotide-binding protein 1 OS=Homo sapiens GN=HINT1 PE=1 SV=2
837	51885	P47914|RL29_HUMAN	200	30	4	4		1370	1240	0	2090	0	0	0	0	0	0	0	0	0	0	0	0	0	0	0	0	0	0	0	0	8990	0	0	870	697	0	0	0	0	0	0	3000	17752	60S ribosomal protein L29 OS=Homo sapiens GN=RPL29 PE=1 SV=2
838	52054	Q9NUQ9|FA49B_HUMAN	120.36	14	4	4		0	0	0	0	0	0	0	901	1590	0	0	0	0	0	0	0	0	0	0	0	0	0	0	0	0	0	0	0	0	830	0	0	0	0	0	0	36748	Protein FAM49B OS=Homo sapiens GN=FAM49B PE=1 SV=1
840	54567	tr|H0YMZ1|H0YMZ1_HUMAN	38.38	10	2	2		0	0	0	0	3210	0	0	0	0	0	0	0	0	0	0	0	0	0	0	12100	0	0	0	0	0	0	15800	0	1070	0	0	0	0	4040	0	5280	24526	Proteasome subunit alpha type (Fragment) OS=Homo sapiens GN=PSMA4 PE=1 SV=8
842	54609	P17931|LEG3_HUMAN	200	14	3	3		0	0	0	0	0	0	0	0	0	0	0	0	0	0	0	0	0	0	0	70000	0	0	0	0	0	0	0	0	0	0	0	0	0	23300	0	0	26152	Galectin-3 OS=Homo sapiens GN=LGALS3 PE=1 SV=5
843	54617	tr|C9J0J7|C9J0J7_HUMAN	200	59	6	5	Deamidation (NQ); Propionamide	0	0	0	0	0	0	0	0	0	0	0	0	0	0	0	0	15200	0	0	0	0	0	0	0	0	0	0	0	0	0	0	0	5080	0	0	0	9840	Profilin OS=Homo sapiens GN=PFN2 PE=1 SV=1
844	54660	Q96AG4|LRC59_HUMAN	200	17	4	4	Propionamide	0	0	0	0	0	0	0	0	0	0	0	0	0	0	0	0	7230	0	0	0	0	0	0	0	0	0	0	0	0	0	0	0	2410	0	0	0	34930	Leucine-rich repeat-containing protein 59 OS=Homo sapiens GN=LRRC59 PE=1 SV=1
845	54706	O14818|PSA7_HUMAN	200	14	2	2		0	0	0	559	0	0	0	0	0	0	0	0	0	0	0	0	0	1470	0	0	13700	14100	0	0	0	0	0	0	186	0	0	0	489	4580	4720	0	27887	Proteasome subunit alpha type-7 OS=Homo sapiens GN=PSMA7 PE=1 SV=1
848	65720	P49591|SYSC_HUMAN	62.73	6	3	3	Propionamide	0	0	395	0	2560	0	0	0	1510	0	0	0	0	0	0	0	1720	0	0	0	0	0	0	0	0	0	0	132	854	504	0	0	572	0	0	0	58777	Serine--tRNA ligase cytoplasmic OS=Homo sapiens GN=SARS PE=1 SV=3
849	65888	Q92499|DDX1_HUMAN	46.57	5	3	3		0	0	0	0	0	0	0	0	0	0	0	0	0	0	0	0	9780	0	0	0	0	0	0	0	0	0	0	0	0	0	0	0	3260	0	0	0	82432	ATP-dependent RNA helicase DDX1 OS=Homo sapiens GN=DDX1 PE=1 SV=2
850	75605	Q9NVJ2|ARL8B_HUMAN	200	24	4	4	Propionamide	0	0	0	0	9570	8960	16000	5510	7410	0	0	0	0	0	0	0	0	14900	0	0	32400	0	0	0	0	0	54100	0	6170	9650	0	0	4980	10800	0	18000	21539	ADP-ribosylation factor-like protein 8B OS=Homo sapiens GN=ARL8B PE=1 SV=1
852	129892	O75947|ATP5H_HUMAN	200	23	4	4		0	0	0	8100	6330	0	2380	6260	6910	0	0	0	0	0	0	8190	0	0	0	4860	2730	0	8650	0	15500	0	15400	0	4810	5180	0	0	2730	2530	2880	10300	18491	ATP synthase subunit d mitochondrial OS=Homo sapiens GN=ATP5H PE=1 SV=3
853	130057	P50213|IDH3A_HUMAN	200	15	6	5		0	0	0	1410	0	1970	0	0	0	0	0	0	0	0	0	0	0	5290	0	0	2730	11300	2710	29000	9620	0	25300	0	1120	0	0	0	1760	909	14300	11600	39592	Isocitrate dehydrogenase [NAD] subunit alpha mitochondrial OS=Homo sapiens GN=IDH3A PE=1 SV=1
854	170874	tr|A0A087WTF6|A0A087WTF6_HUMAN	200	5	4	3		0	0	0	0	0	0	0	0	0	0	0	0	0	0	0	0	8250	0	0	0	0	0	0	0	0	0	0	0	0	0	0	0	2750	0	0	0	93330	Neural cell adhesion molecule 1 OS=Homo sapiens GN=NCAM1 PE=1 SV=1
856	219023	P00966|ASSY_HUMAN	89.93	6	3	3		0	0	0	14000	0	0	3620	0	2130	0	0	0	0	0	0	0	0	0	0	0	0	0	0	0	0	0	0	0	4680	1920	0	0	0	0	0	0	46530	Argininosuccinate synthase OS=Homo sapiens GN=ASS1 PE=1 SV=2
858	2000	tr|C9JUG7|C9JUG7_HUMAN	35.11	19	2	1	Deamidation (NQ)	0	527	0	0	0	0	0	0	0	0	0	0	0	0	0	0	0	0	0	0	0	0	0	0	0	0	0	176	0	0	0	0	0	0	0	0	16699	F-actin-capping protein subunit alpha-2 OS=Homo sapiens GN=CAPZA2 PE=1 SV=1
860	9447	O43570|CAH12_HUMAN	95.26	8	3	3		0	4180	0	7220	14200	10200	4250	0	0	0	0	1730	0	0	0	0	0	0	9970	17300	0	0	0	0	0	0	0	1390	10500	1420	576	0	0	9090	0	0	39451	Carbonic anhydrase 12 OS=Homo sapiens GN=CA12 PE=1 SV=1
862	24878	tr|E9PEX6|E9PEX6_HUMAN	28.74	4	2	2	Propionamide	0	0	0	0	0	0	0	0	0	0	0	0	0	0	0	6640	0	0	0	0	0	0	0	0	0	0	0	0	0	0	0	0	2210	0	0	0	51816	Dihydrolipoyl dehydrogenase OS=Homo sapiens GN=DLD PE=1 SV=1
863	24909	tr|Q9UFM8|Q9UFM8_HUMAN	200	12	3	3	Propionamide	0	0	0	1640	0	3180	0	1560	0	0	0	0	0	0	0	5250	0	15800	0	14900	0	0	0	0	0	18300	0	0	1600	520	0	0	7020	4970	0	6100	34815	Neuroplastin (Fragment) OS=Homo sapiens GN=DKFZp566H1924 PE=1 SV=2
864	30594	P31942|HNRH3_HUMAN	200	12	4	3	Propionamide	0	0	0	0	0	0	3300	0	1400	0	0	0	0	0	621	0	6700	3540	0	0	0	0	0	0	0	0	0	0	0	1570	0	207	3410	0	0	0	36926	Heterogeneous nuclear ribonucleoprotein H3 OS=Homo sapiens GN=HNRNPH3 PE=1 SV=2
865	30711	Q9UJZ1|STML2_HUMAN	200	12	4	3		0	0	0	0	0	0	0	0	0	0	0	0	0	0	0	7410	10300	8930	5070	0	22200	0	0	0	4490	0	0	0	0	0	0	0	8880	9100	0	1500	38534	Stomatin-like protein 2 mitochondrial OS=Homo sapiens GN=STOML2 PE=1 SV=1
866	52201	P61513|RL37A_HUMAN	200	34	4	4	Propionamide	0	0	0	2930	0	5000	0	0	0	0	0	0	0	0	0	4260	6550	3500	0	10400	0	3060	0	0	0	1240	9170	0	2640	0	0	0	4770	3480	1020	3470	10275	60S ribosomal protein L37a OS=Homo sapiens GN=RPL37A PE=1 SV=2
867	54485	tr|B4DY09|B4DY09_HUMAN	200	16	4	4		0	0	0	0	0	0	0	0	0	0	0	0	0	0	0	0	0	0	0	0	0	0	0	4940	0	0	3810	0	0	0	0	0	0	0	1650	1270	38910	Interleukin enhancer-binding factor 2 OS=Homo sapiens GN=ILF2 PE=1 SV=1
870	55255	Q9UNM6|PSD13_HUMAN	75.86	7	3	3		0	0	0	7350	0	0	0	0	0	0	0	0	0	1110	0	1610	9640	0	0	0	0	16500	0	0	14400	0	0	0	2450	0	0	370	3750	0	5510	4780	42946	26S proteasome non-ATPase regulatory subunit 13 OS=Homo sapiens GN=PSMD13 PE=1 SV=2
871	65682	P00441|SODC_HUMAN	31.94	14	2	2		0	0	0	0	0	0	0	0	0	0	0	0	0	0	0	0	0	0	0	0	0	0	0	0	11300	0	0	0	0	0	0	0	0	0	0	3770	15936	Superoxide dismutase [Cu-Zn] OS=Homo sapiens GN=SOD1 PE=1 SV=2
872	65685	tr|A6NJA2|A6NJA2_HUMAN	82.72	8	4	4		0	0	0	0	0	0	2040	1770	0	0	0	0	0	0	0	0	0	0	0	6400	0	0	0	0	0	0	27300	0	0	1270	0	0	0	2130	0	9110	51087	Ubiquitin carboxyl-terminal hydrolase 14 OS=Homo sapiens GN=USP14 PE=1 SV=2
874	65712	tr|A0A024RA52|A0A024RA52_HUMAN	200	10	2	2		0	0	0	0	0	0	0	0	0	0	0	0	0	0	0	1270	1720	0	0	0	0	0	0	0	0	0	0	0	0	0	0	0	994	0	0	0	25899	Proteasome subunit alpha type OS=Homo sapiens GN=PSMA2 PE=1 SV=1
875	108901	P10515|ODP2_HUMAN	80.55	5	3	3		0	0	0	0	0	0	0	0	0	0	0	0	0	0	0	0	3050	0	0	0	5550	2980	0	13200	0	0	0	0	0	0	0	0	1020	1850	5410	0	68997	Dihydrolipoyllysine-residue acetyltransferase component of pyruvate dehydrogenase complex mitochondrial OS=Homo sapiens GN=DLAT PE=1 SV=3
881	480	P49792|RBP2_HUMAN	24.33	1	4	2	Deamidation (NQ); Propionamide	0	0	0	0	0	0	0	0	0	0	0	0	0	0	0	6490	0	11900	0	0	0	0	0	0	0	0	0	0	0	0	0	0	6110	0	0	0	358201	E3 SUMO-protein ligase RanBP2 OS=Homo sapiens GN=RANBP2 PE=1 SV=2
884	25244	Q3SY69|AL1L2_HUMAN	200	5	4	4		0	0	0	0	0	0	0	0	0	0	0	0	0	0	0	0	0	0	0	14000	0	0	0	0	0	0	0	0	0	0	0	0	0	4660	0	0	101746	Mitochondrial 10-formyltetrahydrofolate dehydrogenase OS=Homo sapiens GN=ALDH1L2 PE=1 SV=2
885	3013	P09104|ENOG_HUMAN	31.58	18	5	1	Propionamide	0	0	0	0	0	0	0	0	0	0	0	0	0	0	0	0	0	0	0	0	0	0	0	0	42600	0	0	0	0	0	0	0	0	0	0	14200	47269	Gamma-enolase OS=Homo sapiens GN=ENO2 PE=1 SV=3
891	34571	Q13247|SRSF6_HUMAN	30.64	5	2	2		0	0	0	0	0	0	0	0	0	0	0	0	0	0	0	0	0	0	0	3610	0	0	0	0	0	1180	0	0	0	0	0	0	0	1200	0	393	39587	Serine/arginine-rich splicing factor 6 OS=Homo sapiens GN=SRSF6 PE=1 SV=2
895	15614	Q8WWI5|CTL1_HUMAN	200	3	2	2		0	0	0	11600	8980	18400	0	0	3020	0	0	0	0	0	0	0	3800	4510	0	5300	0	0	0	20700	0	0	15900	0	13000	1010	0	0	2770	1770	6910	5290	73302	Choline transporter-like protein 1 OS=Homo sapiens GN=SLC44A1 PE=1 SV=1
896	51779	P61927|RL37_HUMAN	200	34	4	3	Propionamide	0	0	0	0	0	0	0	0	0	0	0	0	0	0	0	0	0	3160	0	0	0	0	0	0	0	0	0	0	0	0	0	0	1050	0	0	0	11078	60S ribosomal protein L37 OS=Homo sapiens GN=RPL37 PE=1 SV=2
898	3388	P19827|ITIH1_HUMAN	41.27	3	3	2	Oxidation (M)	5530	0	0	0	0	0	0	0	0	0	0	0	0	0	0	0	0	0	0	0	0	0	0	0	0	0	0	1840	0	0	0	0	0	0	0	0	101389	Inter-alpha-trypsin inhibitor heavy chain H1 OS=Homo sapiens GN=ITIH1 PE=1 SV=3
899	9762	tr|J3QLE5|J3QLE5_HUMAN	200	14	4	4	Propionamide	0	0	0	0	0	0	0	0	0	0	0	0	0	0	0	15600	16800	11100	0	0	0	0	0	0	0	0	0	0	0	0	0	0	14500	0	0	0	17546	Small nuclear ribonucleoprotein-associated protein N (Fragment) OS=Homo sapiens GN=SNRPN PE=1 SV=1
904	24996	P36957|ODO2_HUMAN	200	5	3	2		0	0	0	0	0	0	0	0	1410	0	0	0	0	1270	0	0	0	0	0	7080	0	0	0	12300	0	0	6500	0	0	471	0	422	0	2360	4100	2170	48755	Dihydrolipoyllysine-residue succinyltransferase component of 2-oxoglutarate dehydrogenase complex mitochondrial OS=Homo sapiens GN=DLST PE=1 SV=4
905	55159	O15427|MOT4_HUMAN	200	7	3	3		0	0	0	0	0	0	0	0	0	0	0	0	0	0	0	8570	0	0	0	0	0	0	0	0	0	0	0	0	0	0	0	0	2860	0	0	0	49469	Monocarboxylate transporter 4 OS=Homo sapiens GN=SLC16A3 PE=1 SV=1
906	130041	Q93050|VPP1_HUMAN	200	2	2	2		0	8890	0	3810	1280	1450	0	4250	4090	0	174000	0	0	18000	0	0	0	0	0	0	0	0	0	0	0	0	0	2960	2180	2780	58000	6000	0	0	0	0	96413	V-type proton ATPase 116 kDa subunit a isoform 1 OS=Homo sapiens GN=ATP6V0A1 PE=1 SV=3
907	9333	P35268|RL22_HUMAN	200	20	2	2		0	12800	17800	101000	1640	7600	4790	5570	6890	0	0	0	273	625	3550	17900	12200	16700	0	0	0	23400	0	0	7800	0	0	10200	36700	5750	0	1480	15600	0	7790	2600	14787	60S ribosomal protein L22 OS=Homo sapiens GN=RPL22 PE=1 SV=2
909	24825	P0C7P4|UCRIL_HUMAN	200	13	4	4		0	0	0	0	1990	0	0	0	0	0	0	0	0	0	0	0	0	1070	0	0	0	0	0	0	0	0	0	0	662	0	0	0	355	0	0	0	30815	Putative cytochrome b-c1 complex subunit Rieske-like protein 1 OS=Homo sapiens GN=UQCRFS1P1 PE=5 SV=1
910	39751	P61769|B2MG_HUMAN	92.2	27	3	2	Deamidation (NQ); Propionamide	0	0	0	0	0	0	0	0	0	0	0	0	778	0	0	0	0	0	0	0	0	6570	0	0	5520	0	0	0	0	0	0	259	0	0	2190	1840	13715	Beta-2-microglobulin OS=Homo sapiens GN=B2M PE=1 SV=1
913	54715	P68402|PA1B2_HUMAN	57.41	12	2	2		0	0	0	0	0	1690	0	0	0	0	0	0	0	0	0	2190	0	3130	0	0	11100	0	0	0	0	0	0	0	562	0	0	0	1770	3690	0	0	25569	Platelet-activating factor acetylhydrolase IB subunit beta OS=Homo sapiens GN=PAFAH1B2 PE=1 SV=1
914	54998	P00568|KAD1_HUMAN	200	16	3	3		0	0	0	0	0	0	0	0	0	0	0	0	0	0	566	0	0	0	0	0	0	0	0	0	0	0	0	0	0	0	0	189	0	0	0	0	21635	Adenylate kinase isoenzyme 1 OS=Homo sapiens GN=AK1 PE=1 SV=3
917	75836	P11177|ODPB_HUMAN	200	10	3	3	Oxidation (M)	0	0	0	3410	4460	0	2600	2280	0	0	0	0	0	0	0	3470	5160	2800	0	2330	0	9320	0	0	6970	0	4600	0	2620	1630	0	0	3810	775	3110	3860	39233	Pyruvate dehydrogenase E1 component subunit beta mitochondrial OS=Homo sapiens GN=PDHB PE=1 SV=3
918	129948	Q53GQ0|DHB12_HUMAN	200	8	2	2		0	0	0	0	0	0	0	0	0	0	0	0	0	0	0	0	0	9350	0	0	0	0	0	0	0	0	0	0	0	0	0	0	3120	0	0	0	34324	Very-long-chain 3-oxoacyl-CoA reductase OS=Homo sapiens GN=HSD17B12 PE=1 SV=2
920	220926	tr|D6RBV2|D6RBV2_HUMAN	23.91	7	2	2	Propionamide	0	0	0	43100	10500	17000	0	5950	4750	0	0	0	0	0	0	0	0	0	0	0	0	0	0	0	0	0	0	0	23500	3570	0	0	0	0	0	0	36543	Vesicular integral-membrane protein VIP36 OS=Homo sapiens GN=LMAN2 PE=1 SV=1
922	1999	O15173|PGRC2_HUMAN	200	16	4	3	Deamidation (NQ)	0	0	3090	9230	4830	6080	5510	3270	6380	0	0	0	0	0	3300	0	0	1930	0	0	0	0	0	0	0	0	0	1030	6720	5060	0	1100	645	0	0	0	23818	Membrane-associated progesterone receptor component 2 OS=Homo sapiens GN=PGRMC2 PE=1 SV=1
925	15980	O15479|MAGB2_HUMAN	109.93	9	3	3		8640	6650	7580	31100	17700	30100	11100	18800	20200	1980	1610	2270	3790	2870	3650	9100	0	12900	0	0	0	0	0	0	0	0	0	7620	26300	16700	1950	3440	7320	0	0	0	35277	Melanoma-associated antigen B2 OS=Homo sapiens GN=MAGEB2 PE=1 SV=3
926	25077	P60866|RS20_HUMAN	200	29	4	4	Propionamide	0	0	0	0	0	0	0	0	0	0	0	0	0	0	0	0	0	0	0	59300	0	0	0	109000	0	0	38500	0	0	0	0	0	0	19800	36200	12800	13373	40S ribosomal protein S20 OS=Homo sapiens GN=RPS20 PE=1 SV=1
927	40366	tr|F5GZ78|F5GZ78_HUMAN	29.43	7	4	4	Propionamide	0	0	0	0	0	0	0	0	0	0	0	0	0	0	0	0	0	0	5030	0	0	0	0	0	0	0	40600	0	0	0	0	0	0	1680	0	13500	64233	Paxillin OS=Homo sapiens GN=PXN PE=1 SV=1
928	51826	O00592|PODXL_HUMAN	200	4	2	2		0	0	0	14600	0	10500	0	0	0	0	0	0	4850	4440	3410	6760	9270	15400	0	0	5150	0	0	0	0	0	0	0	8370	0	0	4230	10500	1720	0	0	58635	Podocalyxin OS=Homo sapiens GN=PODXL PE=1 SV=2
932	54710	P23381|SYWC_HUMAN	200	8	3	3	Propionamide	0	0	0	0	0	0	0	0	0	0	0	0	0	0	0	0	0	0	0	0	3390	0	0	0	0	0	0	0	0	0	0	0	0	1130	0	0	53165	Tryptophan--tRNA ligase cytoplasmic OS=Homo sapiens GN=WARS PE=1 SV=2
934	54767	tr|A0A0B4J1Z1|A0A0B4J1Z1_HUMAN	41.12	29	4	3		0	764	0	0	0	0	0	1590	0	0	0	0	0	0	0	0	0	0	0	0	0	0	0	0	0	0	0	255	0	530	0	0	0	0	0	0	15763	Serine/arginine-rich-splicing factor 7 OS=Homo sapiens GN=SRSF7 PE=1 SV=1
935	54832	Q9HB71|CYBP_HUMAN	80.34	10	3	3		0	0	0	0	1040	0	0	0	0	0	0	0	0	0	1320	0	0	0	0	0	0	1440	0	45300	0	0	0	0	345	0	0	441	0	0	15600	0	26210	Calcyclin-binding protein OS=Homo sapiens GN=CACYBP PE=1 SV=2
936	54875	O43399|TPD54_HUMAN	64.49	12	2	2		3370	0	3490	0	0	0	0	0	0	0	0	0	0	0	0	0	0	0	0	0	0	0	0	0	0	0	0	2290	0	0	0	0	0	0	0	0	22238	Tumor protein D54 OS=Homo sapiens GN=TPD52L2 PE=1 SV=2
938	55046	tr|F2Z2V0|F2Z2V0_HUMAN	200	7	3	3		0	0	0	0	1560	0	0	0	0	0	0	0	0	0	0	6710	4450	0	4360	0	0	0	0	0	0	0	24200	0	519	0	0	0	3720	1450	0	8080	58634	Copine-1 (Fragment) OS=Homo sapiens GN=CPNE1 PE=1 SV=1
940	62959	P21291|CSRP1_HUMAN	96.99	28	4	3	Propionamide	0	0	0	0	0	0	0	0	0	0	0	0	0	0	0	0	0	11300	0	0	0	0	0	0	0	0	0	0	0	0	0	0	3770	0	0	0	20567	Cysteine and glycine-rich protein 1 OS=Homo sapiens GN=CSRP1 PE=1 SV=3
941	75596	Q15008|PSMD6_HUMAN	200	8	3	3		0	0	0	0	0	2660	0	0	0	0	0	0	0	0	0	0	0	0	0	4860	0	0	0	0	0	0	0	0	887	0	0	0	0	1620	0	0	45531	26S proteasome non-ATPase regulatory subunit 6 OS=Homo sapiens GN=PSMD6 PE=1 SV=1
945	130024	Q9H444|CHM4B_HUMAN	200	17	4	3		0	0	0	0	0	0	0	0	0	0	0	0	0	0	0	0	0	0	0	0	0	0	0	16200	0	0	0	0	0	0	0	0	0	0	5390	0	24950	Charged multivesicular body protein 4b OS=Homo sapiens GN=CHMP4B PE=1 SV=1
946	130237	Q969X5|ERGI1_HUMAN	200	9	3	3		0	0	0	10400	2340	5570	0	0	0	0	0	0	845	0	610	0	0	0	0	0	0	0	0	0	0	0	0	0	6100	0	0	485	0	0	0	0	32592	Endoplasmic reticulum-Golgi intermediate compartment protein 1 OS=Homo sapiens GN=ERGIC1 PE=1 SV=1
948	190946	Q14332|FZD2_HUMAN	200	5	3	3		0	0	0	0	4380	0	0	0	0	0	0	0	0	0	0	0	0	0	0	0	0	0	0	0	0	0	0	0	1460	0	0	0	0	0	0	0	63554	Frizzled-2 OS=Homo sapiens GN=FZD2 PE=1 SV=1
950	839	P00387|NB5R3_HUMAN	33.89	4	1	1		0	0	0	0	0	0	0	1450	0	0	0	0	0	0	0	11700	0	8410	0	0	0	0	0	0	0	0	0	0	0	483	0	0	6710	0	0	0	34235	NADH-cytochrome b5 reductase 3 OS=Homo sapiens GN=CYB5R3 PE=1 SV=3
952	4350	P13489|RINI_HUMAN	32.69	5	2	2	Propionamide	0	0	0	0	0	0	0	0	0	0	0	0	0	0	0	7880	0	2470	0	0	0	2510	0	106000	0	0	80100	0	0	0	0	0	3450	0	36300	26700	49974	Ribonuclease inhibitor OS=Homo sapiens GN=RNH1 PE=1 SV=2
954	9460	tr|D6RFH4|D6RFH4_HUMAN	33.8	40	3	2		7020	6550	2770	0	0	0	0	0	0	0	0	0	0	0	0	0	0	0	0	3510	0	0	0	0	11000	0	5130	5440	0	0	0	0	0	1170	0	5380	14846	Cytochrome b5 type B OS=Homo sapiens GN=CYB5B PE=1 SV=1
957	10733	tr|B4DLN1|B4DLN1_HUMAN	200	5	2	2		0	0	0	0	0	0	0	0	0	0	0	0	0	0	0	0	0	0	0	0	24.4	5880	0	0	0	0	0	0	0	0	0	0	0	8.12	1960	0	48099	cDNA FLJ60124 highly similar to Mitochondrial dicarboxylate carrier OS=Homo sapiens PE=2 SV=1
960	24779	tr|C9K0U8|C9K0U8_HUMAN	105.51	21	3	3		0	0	0	0	0	0	0	0	0	0	0	0	0	0	0	0	1250	0	0	0	6960	17100	5340	0	23000	0	35000	0	0	0	0	0	418	2320	7480	19400	14131	Single-stranded DNA-binding protein mitochondrial (Fragment) OS=Homo sapiens GN=SSBP1 PE=1 SV=1
962	24888	P37108|SRP14_HUMAN	56.79	31	4	4		0	0	0	0	0	0	0	0	0	0	0	0	0	3730	0	0	0	0	0	0	3080	5370	3460	0	0	0	0	0	0	0	0	1240	0	1030	2940	0	14570	Signal recognition particle 14 kDa protein OS=Homo sapiens GN=SRP14 PE=1 SV=2
963	24966	P30043|BLVRB_HUMAN	59.42	8	2	2		0	0	0	0	9000	0	0	0	4300	0	0	0	0	0	0	0	8630	0	0	0	0	0	0	0	0	0	0	0	3000	1430	0	0	2880	0	0	0	22119	Flavin reductase (NADPH) OS=Homo sapiens GN=BLVRB PE=1 SV=3
964	39742	tr|E9PIE4|E9PIE4_HUMAN	86.22	19	4	4	Propionamide	4230	5320	7430	5610	0	9550	1650	8040	2730	0	0	0	0	0	0	0	0	6280	0	0	0	0	0	0	0	0	0	5660	5050	4140	0	0	2090	0	0	0	28549	Mitochondrial carrier homolog 2 (Fragment) OS=Homo sapiens GN=MTCH2 PE=1 SV=8
965	52024	tr|Q8WVC2|Q8WVC2_HUMAN	200	46	4	4	Propionamide	4970	8980	4380	0	0	2060	0	0	0	0	0	0	0	0	0	0	0	0	0	0	0	36600	0	0	0	0	0	6110	688	0	0	0	0	0	12200	0	8850	40S ribosomal protein S21 OS=Homo sapiens GN=RPS21 PE=1 SV=1
966	52141	P49006|MRP_HUMAN	97.81	18	3	3		0	0	0	0	0	0	0	0	0	0	0	0	0	0	0	9100	2070	3850	0	0	0	0	0	0	0	0	0	0	0	0	0	0	5010	0	0	0	19529	MARCKS-related protein OS=Homo sapiens GN=MARCKSL1 PE=1 SV=2
967	54585	tr|E7ERH2|E7ERH2_HUMAN	67.42	11	2	2	Propionamide	4340	2720	2910	9240	0	0	10700	0	9180	0	0	0	0	0	0	0	0	0	0	0	0	0	0	19700	0	0	0	3320	3080	6620	0	0	0	0	6550	0	16034	S-phase kinase-associated protein 1 (Fragment) OS=Homo sapiens GN=SKP1 PE=1 SV=1
971	54872	Q9P0L0|VAPA_HUMAN	44.97	9	3	3	Propionamide	0	0	0	0	0	2870	5370	0	3530	0	0	0	0	0	0	0	0	0	0	0	0	0	0	0	0	0	0	0	956	2970	0	0	0	0	0	0	27893	Vesicle-associated membrane protein-associated protein A OS=Homo sapiens GN=VAPA PE=1 SV=3
972	55084	P78417|GSTO1_HUMAN	32.9	4	1	1		0	0	0	0	0	0	0	0	0	0	0	0	0	0	0	0	2150	0	0	0	0	0	0	187	0	0	0	0	0	0	0	0	715	0	62.2	0	27566	Glutathione S-transferase omega-1 OS=Homo sapiens GN=GSTO1 PE=1 SV=2
975	62954	tr|C9J0K6|C9J0K6_HUMAN	200	19	3	3		0	0	0	0	0	0	0	0	0	0	0	0	0	0	0	0	0	0	0	0	0	0	0	0	0	0	16300	0	0	0	0	0	0	0	0	5430	17605	Sorcin OS=Homo sapiens GN=SRI PE=1 SV=1
976	63011	tr|E9PN17|E9PN17_HUMAN	200	26	2	2		0	0	0	0	3460	0	3240	1470	2640	0	0	0	0	0	0	0	0	0	0	0	0	0	0	0	0	0	13100	0	1150	2450	0	0	0	0	0	4380	8452	ATP synthase subunit g mitochondrial OS=Homo sapiens GN=ATP5L PE=1 SV=1
980	129926	Q92973|TNPO1_HUMAN	55.66	2	2	2		0	0	0	0	2110	0	0	0	0	0	0	0	0	0	0	0	0	0	0	0	0	0	0	0	0	0	0	0	703	0	0	0	0	0	0	0	102355	Transportin-1 OS=Homo sapiens GN=TNPO1 PE=1 SV=2
981	129992	Q96FQ6|S10AG_HUMAN	200	49	4	4		0	0	0	3570	0	3450	1130	0	0	0	0	0	0	0	0	0	0	0	0	0	14600	18600	0	15100	4200	0	0	0	2340	378	0	0	0	4880	11200	1400	11801	Protein S100-A16 OS=Homo sapiens GN=S100A16 PE=1 SV=1
982	129997	O75367|H2AY_HUMAN	32.42	15	5	2		0	2720	0	8160	0	12000	4090	0	3810	0	0	0	0	0	0	0	0	0	0	0	0	0	0	0	0	0	0	906	6730	2630	0	0	0	0	0	0	39617	Core histone macro-H2A.1 OS=Homo sapiens GN=H2AFY PE=1 SV=4
983	130019	P08574|CY1_HUMAN	200	4	2	2		0	0	0	0	0	0	0	0	0	0	0	0	0	0	0	0	0	0	0	0	0	0	0	0	0	8100	0	0	0	0	0	0	0	0	0	2700	35422	Cytochrome c1 heme protein mitochondrial OS=Homo sapiens GN=CYC1 PE=1 SV=3
985	130190	P51665|PSMD7_HUMAN	200	15	3	3		0	0	0	0	0	0	0	0	0	0	0	0	0	0	0	0	0	0	0	12100	0	0	0	0	0	0	0	0	0	0	0	0	0	4040	0	0	37025	26S proteasome non-ATPase regulatory subunit 7 OS=Homo sapiens GN=PSMD7 PE=1 SV=2
986	130227	P46977|STT3A_HUMAN	25.49	3	2	2		0	1420	2290	3740	0	2350	14500	2920	6250	0	0	0	0	0	0	0	0	0	0	0	0	0	0	0	0	0	0	1240	2030	7890	0	0	0	0	0	0	80530	Dolichyl-diphosphooligosaccharide--protein glycosyltransferase subunit STT3A OS=Homo sapiens GN=STT3A PE=1 SV=2
988	135974	Q9HCY8|S10AE_HUMAN	200	40	4	4	Propionamide	0	3340	5760	1100	0	14300	4480	0	518	0	0	0	0	0	0	0	0	0	0	0	0	18700	0	0	46300	0	16300	3030	5130	1670	0	0	0	0	6230	20900	11662	Protein S100-A14 OS=Homo sapiens GN=S100A14 PE=1 SV=1
989	140945	tr|A0A0A6YYA0|A0A0A6YYA0_HUMAN	200	23	4	4	Propionamide	9180	1940	5800	2910	2890	15200	14300	8950	12200	0	0	0	0	0	0	6920	3340	0	11300	47600	15300	0	32400	41800	1760	24900	49400	5640	7000	11800	0	0	3420	24700	24700	25300	21233	Protein TMED7-TICAM2 OS=Homo sapiens GN=TMED7-TICAM2 PE=3 SV=1
990	150911	tr|A0A0C4DGH0|A0A0C4DGH0_HUMAN	200	12	4	4		0	0	0	6940	4970	10300	0	0	0	0	0	0	0	0	0	0	0	0	0	0	0	0	0	0	0	0	0	0	7400	0	0	0	0	0	0	0	41768	CD276 antigen OS=Homo sapiens GN=CD276 PE=1 SV=1
1002	4370	Q02880|TOP2B_HUMAN	51.98	1	1	1		13500	9240	11400	13400	0	42600	23600	36300	34000	0	0	0	25400	0	17600	0	21200	14200	17100	0	0	7810	0	75500	9490	0	0	11400	18700	31300	0	14300	11800	5710	27800	3160	183266	DNA topoisomerase 2-beta OS=Homo sapiens GN=TOP2B PE=1 SV=3
1006	2293	tr|A0A0R4J2E8|A0A0R4J2E8_HUMAN	47.61	2	2	2		0	0	0	0	0	0	0	0	2560	0	0	0	0	0	0	0	0	0	0	0	0	0	0	0	0	0	0	0	0	852	0	0	0	0	0	0	94623	Matrin-3 OS=Homo sapiens GN=MATR3 PE=1 SV=1
1008	52050	tr|A0A087WUT6|A0A087WUT6_HUMAN	31.03	2	2	2		0	0	770	0	0	0	0	0	0	0	0	0	0	0	0	0	0	0	0	0	0	0	0	0	0	0	0	257	0	0	0	0	0	0	0	0	138681	Eukaryotic translation initiation factor 5B OS=Homo sapiens GN=EIF5B PE=1 SV=1
1009	894	P84095|RHOG_HUMAN	200	18	3	2	Propionamide	0	0	0	0	20200	0	56400	0	0	0	0	0	0	0	0	4240	0	0	0	0	0	54600	0	0	0	0	0	0	6730	18800	0	0	1410	0	18200	0	21308	Rho-related GTP-binding protein RhoG OS=Homo sapiens GN=RHOG PE=1 SV=1
1010	6789	O60423|AT8B3_HUMAN	24.53	1	1	1		11800	4740	6910	25700	21300	20100	0	0	6190	0	0	0	0	0	0	0	0	0	0	0	0	0	0	0	0	0	0	7830	22300	2060	0	0	0	0	0	0	146752	Phospholipid-transporting ATPase IK OS=Homo sapiens GN=ATP8B3 PE=2 SV=4
1012	54876	Q14566|MCM6_HUMAN	36.17	3	2	2		0	0	0	0	0	0	0	0	0	0	0	0	0	0	0	0	0	0	0	0	0	0	0	7970	0	0	0	0	0	0	0	0	0	0	2660	0	92889	DNA replication licensing factor MCM6 OS=Homo sapiens GN=MCM6 PE=1 SV=1
1020	9559	tr|H7BY55|H7BY55_HUMAN	29.63	3	2	2	Propionamide	0	0	0	0	0	0	0	0	0	0	0	0	0	0	0	5880	0	4710	0	0	7510	0	0	0	11900	0	0	0	0	0	0	0	3530	2500	0	3960	58910	Complement decay-accelerating factor OS=Homo sapiens GN=CD55 PE=1 SV=2
1022	14113	tr|E7EQ72|E7EQ72_HUMAN	31.03	9	2	2	Propionamide	2180	941	0	6230	6520	6790	3830	0	2070	0	0	0	0	0	0	5240	0	4620	0	0	0	0	0	0	0	0	0	1040	6510	1970	0	0	3290	0	0	0	18488	Transmembrane emp24 domain-containing protein 2 (Fragment) OS=Homo sapiens GN=TMED2 PE=1 SV=2
1023	30980	Q9H0A0|NAT10_HUMAN	200	2	2	2		0	0	3620	0	0	0	1440	0	0	0	0	0	0	0	0	0	33700	0	0	0	0	0	0	0	0	0	0	1210	0	480	0	0	11200	0	0	0	115730	RNA cytidine acetyltransferase OS=Homo sapiens GN=NAT10 PE=1 SV=2
1024	51781	Q14847|LASP1_HUMAN	200	10	3	2		0	0	0	0	0	0	0	0	0	0	0	0	0	0	0	3400	0	6160	0	0	0	0	0	14400	0	0	12100	0	0	0	0	0	3190	0	4820	4040	29717	LIM and SH3 domain protein 1 OS=Homo sapiens GN=LASP1 PE=1 SV=2
1026	75728	P43007|SATT_HUMAN	200	4	2	2	Deamidation (NQ); Propionamide	0	0	0	0	0	0	0	0	0	0	0	0	0	0	0	0	0	0	0	0	0	0	0	0	0	0	24200	0	0	0	0	0	0	0	0	8060	55723	Neutral amino acid transporter A OS=Homo sapiens GN=SLC1A4 PE=1 SV=1
1027	129903	Q8TEM1|PO210_HUMAN	27.37	1	2	2		0	0	0	0	856	5220	1700	0	0	0	0	0	0	0	0	0	0	2090	0	0	0	0	0	0	0	0	0	0	2030	566	0	0	697	0	0	0	205109	Nuclear pore membrane glycoprotein 210 OS=Homo sapiens GN=NUP210 PE=1 SV=3
1033	34659	tr|C9JIZ6|C9JIZ6_HUMAN	33.31	4	2	2	Propionamide	5460	0	7120	12400	4780	22200	8980	6400	5820	0	0	0	0	0	0	9080	0	0	33900	29500	24000	17300	22300	103000	0	30900	39400	4190	13100	7070	0	0	3030	29100	47500	23400	58441	Prosaposin OS=Homo sapiens GN=PSAP PE=1 SV=2
1037	54814	Q99436|PSB7_HUMAN	31.81	3	1	1		2200	1350	0	9410	4910	9730	4350	2920	9190	0	0	103	2680	0	3090	0	0	0	0	9190	0	0	0	0	0	0	0	1190	8020	5490	34.4	1930	0	3060	0	0	29965	Proteasome subunit beta type-7 OS=Homo sapiens GN=PSMB7 PE=1 SV=1
1038	54840	tr|B0YIW6|B0YIW6_HUMAN	200	6	3	3		0	0	0	0	0	0	0	0	0	0	0	0	0	0	0	0	0	0	0	0	0	0	0	5230	0	0	0	0	0	0	0	0	0	0	1740	0	61626	Archain 1 isoform CRA_a OS=Homo sapiens GN=ARCN1 PE=1 SV=1
1045	129963	P53007|TXTP_HUMAN	24.3	6	2	2		0	0	0	11000	0	11700	0	0	0	0	0	0	0	0	0	0	0	0	0	0	0	0	0	18700	0	0	21500	0	7550	0	0	0	0	0	6240	7180	34013	Tricarboxylate transport protein mitochondrial OS=Homo sapiens GN=SLC25A1 PE=1 SV=2
1049	1058	tr|H0Y2Y8|H0Y2Y8_HUMAN	23.39	3	2	2		0	0	0	0	0	0	0	0	0	6940	0	0	0	0	0	0	0	0	0	0	0	0	0	0	0	0	0	0	0	0	2310	0	0	0	0	0	57643	Zyxin (Fragment) OS=Homo sapiens GN=ZYX PE=1 SV=1
1052	15693	P02748|CO9_HUMAN	23.41	2	2	2		0	0	0	4370	3530	0	0	0	0	0	0	0	0	0	0	0	0	0	0	0	0	0	0	0	0	0	0	0	2630	0	0	0	0	0	0	0	63173	Complement component C9 OS=Homo sapiens GN=C9 PE=1 SV=2
1055	34595	Q15293|RCN1_HUMAN	200	11	3	3		0	0	0	0	0	0	0	0	0	0	0	0	0	0	0	0	0	2980	0	24500	0	12500	0	0	0	0	24500	0	0	0	0	0	992	8170	4160	8150	38890	Reticulocalbin-1 OS=Homo sapiens GN=RCN1 PE=1 SV=1
1056	51933	tr|J3KT73|J3KT73_HUMAN	200	39	2	2		0	0	0	0	0	0	0	0	0	0	0	0	0	0	0	0	0	0	0	8650	0	0	0	14800	0	0	5430	0	0	0	0	0	0	2880	4930	1810	7565	60S ribosomal protein L38 OS=Homo sapiens GN=RPL38 PE=1 SV=1
1058	51994	Q15102|PA1B3_HUMAN	34.29	4	1	1		962	0	0	3850	3890	5110	2480	2430	2060	0	0	0	0	0	0	0	2260	2640	0	0	0	0	0	0	0	0	0	321	4280	2320	0	0	1630	0	0	0	25734	Platelet-activating factor acetylhydrolase IB subunit gamma OS=Homo sapiens GN=PAFAH1B3 PE=1 SV=1
1059	54597	P62318|SMD3_HUMAN	200	32	3	3	Propionamide	0	0	0	0	0	0	386	0	0	0	0	0	0	870	0	2930	0	6890	0	0	4280	0	0	0	0	0	6920	0	0	129	0	290	3270	1430	0	2310	13916	Small nuclear ribonucleoprotein Sm D3 OS=Homo sapiens GN=SNRPD3 PE=1 SV=1
1066	65747	P61619|S61A1_HUMAN	200	6	3	3		0	0	0	0	0	0	0	0	1650	0	0	0	0	0	0	5340	0	4130	0	0	0	0	0	0	0	0	0	0	0	550	0	0	3150	0	0	0	52265	Protein transport protein Sec61 subunit alpha isoform 1 OS=Homo sapiens GN=SEC61A1 PE=1 SV=2
1069	75675	P33991|MCM4_HUMAN	30.71	4	2	2	Propionamide	0	0	0	0	0	0	0	0	0	0	0	0	0	0	0	4330	0	0	0	0	0	0	0	0	0	0	0	0	0	0	0	0	1440	0	0	0	96558	DNA replication licensing factor MCM4 OS=Homo sapiens GN=MCM4 PE=1 SV=5
1073	129962	O75489|NDUS3_HUMAN	200	17	4	3		0	0	0	0	0	0	0	0	0	0	0	0	219	0	0	0	0	0	0	0	0	0	0	0	0	0	0	0	0	0	0	72.9	0	0	0	0	30242	NADH dehydrogenase [ubiquinone] iron-sulfur protein 3 mitochondrial OS=Homo sapiens GN=NDUFS3 PE=1 SV=1
1079	191090	Q00765|REEP5_HUMAN	45.45	14	3	3	Propionamide	0	0	0	0	3410	8630	1430	0	0	0	0	0	0	0	0	0	0	0	0	0	0	0	0	0	0	0	0	0	4010	478	0	0	0	0	0	0	21493	Receptor expression-enhancing protein 5 OS=Homo sapiens GN=REEP5 PE=1 SV=3
1081	903	tr|A0A087X215|A0A087X215_HUMAN	200	27	2	1		0	5710	1090	15500	15100	10400	0	6280	5260	0	0	0	3300	5700	0	48300	0	42600	61800	1600	117000	0	62800	164000	89300	72900	0	2270	13600	3850	0	3000	30300	60100	75800	54100	5509	Basigin OS=Homo sapiens GN=BSG PE=1 SV=1
1082	967	P23142|FBLN1_HUMAN	200	3	2	2	Oxidation (M)	3450	0	0	5640	6190	0	0	0	0	0	0	0	0	0	0	0	0	0	0	0	0	0	0	11600	0	0	0	1150	3940	0	0	0	0	0	3870	0	77214	Fibulin-1 OS=Homo sapiens GN=FBLN1 PE=1 SV=4
1089	24756	P51571|SSRD_HUMAN	200	12	2	2		0	0	0	0	0	0	0	0	0	0	0	0	0	0	0	0	0	0	4610	0	0	0	0	0	4130	0	0	0	0	0	0	0	0	1540	0	1380	18999	Translocon-associated protein subunit delta OS=Homo sapiens GN=SSR4 PE=1 SV=1
1094	30681	tr|D6RF35|D6RF35_HUMAN	95.71	6	2	2	Propionamide	0	0	3930	0	0	0	4600	0	0	0	0	0	0	0	0	0	0	0	0	0	0	0	0	0	0	0	40200	1310	0	1530	0	0	0	0	0	13400	53021	Vitamin D-binding protein OS=Homo sapiens GN=GC PE=1 SV=1
1098	39944	P18859|ATP5J_HUMAN	200	21	2	2		0	0	0	0	0	0	2800	2610	2180	0	0	0	0	0	0	0	0	0	0	0	0	2830	0	0	0	0	0	0	0	2530	0	0	0	0	943	0	12588	ATP synthase-coupling factor 6 mitochondrial OS=Homo sapiens GN=ATP5J PE=1 SV=1
1102	54640	P62273|RS29_HUMAN	37.54	27	2	2		0	0	0	0	0	0	0	0	0	0	0	0	0	0	420	0	0	4030	33400	54600	0	9300	0	9890	0	0	0	0	0	0	0	140	1340	29300	6400	0	6677	40S ribosomal protein S29 OS=Homo sapiens GN=RPS29 PE=1 SV=2
1104	54684	P09960|LKHA4_HUMAN	35.65	4	2	2		0	0	0	0	0	2290	0	0	0	0	0	0	0	2490	0	2230	3060	0	3070	0	0	0	0	0	0	0	0	0	763	0	0	831	1760	1020	0	0	69285	Leukotriene A-4 hydrolase OS=Homo sapiens GN=LTA4H PE=1 SV=2
1107	54781	tr|C9JJU1|C9JJU1_HUMAN	200	15	2	2		0	0	0	0	0	0	1710	0	0	0	0	0	0	0	0	0	0	0	0	0	0	0	0	0	0	0	0	0	0	569	0	0	0	0	0	0	17410	Sodium-coupled neutral amino acid transporter 5 (Fragment) OS=Homo sapiens GN=SLC38A5 PE=1 SV=8
1108	54952	Q9HAV7|GRPE1_HUMAN	29.14	10	2	2		1020	1800	0	0	0	0	0	0	0	0	0	0	0	0	0	0	0	0	0	0	0	0	0	0	0	0	0	942	0	0	0	0	0	0	0	0	24279	GrpE protein homolog 1 mitochondrial OS=Homo sapiens GN=GRPEL1 PE=1 SV=2
1110	55055	P62304|RUXE_HUMAN	200	12	1	1	Oxidation (M)	0	0	0	806	2310	2440	0	403	0	0	0	0	0	0	0	1950	0	2060	0	0	0	0	3310	0	0	0	0	0	1850	134	0	0	1340	0	1100	0	10804	Small nuclear ribonucleoprotein E OS=Homo sapiens GN=SNRPE PE=1 SV=1
1112	55173	O00186|STXB3_HUMAN	25.45	2	1	1		0	0	0	2870	0	2460	2040	0	0	0	0	0	0	0	0	0	0	2100	0	0	0	0	0	0	0	0	0	0	1770	680	0	0	700	0	0	0	67764	Syntaxin-binding protein 3 OS=Homo sapiens GN=STXBP3 PE=1 SV=2
1115	55332	Q14627|I13R2_HUMAN	31.86	8	3	3	Propionamide	0	0	0	0	0	0	6870	4610	4470	0	0	0	2220	0	0	0	0	0	0	0	0	0	0	0	0	0	0	0	0	5320	0	739	0	0	0	0	44177	Interleukin-13 receptor subunit alpha-2 OS=Homo sapiens GN=IL13RA2 PE=1 SV=1
1117	62926	Q9HC38|GLOD4_HUMAN	27.31	7	2	2		0	0	0	0	0	0	0	0	0	12000	16100	0	0	6220	0	0	0	0	0	0	0	0	0	0	0	0	0	0	0	0	9360	2070	0	0	0	0	34793	Glyoxalase domain-containing protein 4 OS=Homo sapiens GN=GLOD4 PE=1 SV=1
1123	75682	P63167|DYL1_HUMAN	200	51	3	3	Propionamide	0	0	0	0	0	0	0	0	0	0	0	0	0	0	0	0	2600	0	0	0	0	0	0	0	0	0	0	0	0	0	0	0	868	0	0	0	10366	Dynein light chain 1 cytoplasmic OS=Homo sapiens GN=DYNLL1 PE=1 SV=1
1125	75795	Q14019|COTL1_HUMAN	200	16	3	3		0	0	0	0	0	0	0	0	0	0	0	0	0	0	207	3560	0	3870	0	0	0	0	0	0	0	0	0	0	0	0	0	69.2	2480	0	0	0	15945	Coactosin-like protein OS=Homo sapiens GN=COTL1 PE=1 SV=3
1127	108908	O00487|PSDE_HUMAN	200	9	2	2		0	0	0	0	0	0	0	2600	0	0	0	0	1070	0	0	0	0	3460	0	0	0	0	0	0	0	0	4180	0	0	867	0	357	1150	0	0	1390	34577	26S proteasome non-ATPase regulatory subunit 14 OS=Homo sapiens GN=PSMD14 PE=1 SV=1
1128	108909	P67870|CSK2B_HUMAN	200	8	2	2		0	0	0	0	0	0	0	0	0	0	0	0	0	0	0	0	6750	0	0	0	0	0	0	25800	0	0	20300	0	0	0	0	0	2250	0	8580	6760	24942	Casein kinase II subunit beta OS=Homo sapiens GN=CSNK2B PE=1 SV=1
1129	108924	tr|C9JYQ9|C9JYQ9_HUMAN	200	16	2	2		0	0	0	0	0	0	0	0	0	0	0	0	0	0	0	0	0	0	0	0	11500	0	0	0	0	8110	29700	0	0	0	0	0	0	3820	0	12600	14478	60S ribosomal protein L22-like 1 OS=Homo sapiens GN=RPL22L1 PE=1 SV=1
1130	129977	Q9Y4W6|AFG32_HUMAN	200	3	3	2		0	0	1790	4980	0	0	0	0	0	0	0	0	0	0	0	0	0	0	0	0	0	0	0	0	0	0	8480	597	1660	0	0	0	0	0	0	2830	88584	AFG3-like protein 2 OS=Homo sapiens GN=AFG3L2 PE=1 SV=2
1136	170865	P45877|PPIC_HUMAN	200	10	3	3		0	2350	0	0	0	0	0	1750	0	0	0	0	0	0	0	0	0	0	0	0	0	0	0	0	0	0	0	783	0	582	0	0	0	0	0	0	22763	Peptidyl-prolyl cis-trans isomerase C OS=Homo sapiens GN=PPIC PE=1 SV=1
1137	170867	Q16790|CAH9_HUMAN	59.44	3	2	2	Deamidation (NQ)	0	0	0	0	0	0	0	0	0	0	0	0	0	0	0	0	0	193000	0	0	0	0	0	0	0	0	0	0	0	0	0	0	64200	0	0	0	49698	Carbonic anhydrase 9 OS=Homo sapiens GN=CA9 PE=1 SV=2
1140	179412	Q9Y371|SHLB1_HUMAN	57.01	6	2	2		0	0	0	0	0	0	0	0	0	0	0	0	0	0	0	0	0	0	0	0	0	0	13100	0	0	7500	22000	0	0	0	0	0	0	0	4350	9850	40796	Endophilin-B1 OS=Homo sapiens GN=SH3GLB1 PE=1 SV=1
1168	4416	Q6ZS81|WDFY4_HUMAN	200	1	1	1	Deamidation (NQ)	6350	2160	0	0	0	9200	0	0	0	0	0	0	0	0	0	8190	0	10300	0	15300	0	0	0	0	0	0	18300	2840	3070	0	0	0	6160	5110	0	6090	353610	WD repeat- and FYVE domain-containing protein 4 OS=Homo sapiens GN=WDFY4 PE=1 SV=3
1187	65989	Q9BZH6|WDR11_HUMAN	25.34	1	2	2		32500	26200	24100	0	0	0	0	0	0	0	0	0	0	0	0	0	0	0	0	0	0	0	0	0	0	0	0	27600	0	0	0	0	0	0	0	0	136685	WD repeat-containing protein 11 OS=Homo sapiens GN=WDR11 PE=1 SV=1
1191	1474	Q14624|ITIH4_HUMAN	23.4	2	3	2		0	0	0	3540	2120	3290	0	0	0	0	0	0	0	0	0	4340	4820	4090	0	0	0	0	0	0	0	0	0	0	2980	0	0	0	4420	0	0	0	103357	Inter-alpha-trypsin inhibitor heavy chain H4 OS=Homo sapiens GN=ITIH4 PE=1 SV=4
1206	141838	P08962|CD63_HUMAN	200	3	1	1	Oxidation (M); Deamidation (NQ)	5990	3470	3560	4900	8310	11500	0	3840	11200	0	0	0	0	0	0	0	1960	7580	0	0	0	0	0	0	8170	16400	0	4340	8220	5000	0	0	3180	0	0	8180	25637	CD63 antigen OS=Homo sapiens GN=CD63 PE=1 SV=2
1210	527	tr|A8MYJ1|A8MYJ1_HUMAN	200	1	1	1		0	26700	25500	146000	112000	120000	0	42100	0	123000	122000	125000	23900	133000	145000	92100	0	110000	0	0	60500	59000	0	0	39700	0	0	17400	126000	14000	123000	101000	67200	20200	19700	13200	161840	A-kinase anchor protein 13 OS=Homo sapiens GN=AKAP13 PE=1 SV=3
1211	1182	tr|K7ERJ6|K7ERJ6_HUMAN	26.61	2	2	1		0	0	0	0	3500	0	2200	2650	0	0	0	0	2350	3070	1970	11200	0	4360	0	4720	0	0	0	0	0	0	0	0	1170	1620	0	2460	5200	1570	0	0	99649	Zinc finger SWIM domain-containing protein 4 (Fragment) OS=Homo sapiens GN=ZSWIM4 PE=4 SV=1
1219	25190	P21912|SDHB_HUMAN	200	7	2	2		0	0	0	0	0	0	0	0	0	0	0	0	562	0	0	0	0	0	0	0	0	1820	2500	0	15400	0	0	0	0	0	0	187	0	0	1440	5130	31630	Succinate dehydrogenase [ubiquinone] iron-sulfur subunit mitochondrial OS=Homo sapiens GN=SDHB PE=1 SV=3
1220	39771	P16435|NCPR_HUMAN	111.15	3	2	2		1580	0	1680	2280	0	4380	1330	1170	2380	0	0	0	0	0	0	0	0	0	0	0	0	0	0	0	0	0	0	1090	2220	1630	0	0	0	0	0	0	76690	NADPH--cytochrome P450 reductase OS=Homo sapiens GN=POR PE=1 SV=2
1224	54890	A6NHT5|HMX3_HUMAN	200	4	1	1		0	0	0	0	0	0	3880	2720	4070	0	0	0	0	0	0	0	0	0	0	0	0	0	0	0	0	0	0	0	0	3550	0	0	0	0	0	0	37825	Homeobox protein HMX3 OS=Homo sapiens GN=HMX3 PE=1 SV=1
1225	55056	Q9H3N1|TMX1_HUMAN	200	9	2	2	Propionamide	0	0	0	14900	12700	14700	0	0	0	0	0	0	0	0	0	7620	0	14000	0	0	0	0	0	14900	32000	0	12200	0	14100	0	0	0	7190	0	4970	14700	31791	Thioredoxin-related transmembrane protein 1 OS=Homo sapiens GN=TMX1 PE=1 SV=1
1226	62961	O95336|6PGL_HUMAN	200	7	2	2		0	0	0	0	0	0	0	0	0	0	0	0	2110	505	595	0	4800	0	0	0	0	0	0	0	0	0	0	0	0	0	0	1070	1600	0	0	0	27547	6-phosphogluconolactonase OS=Homo sapiens GN=PGLS PE=1 SV=2
1229	129921	tr|A0A0D9SFE1|A0A0D9SFE1_HUMAN	60.52	5	2	2		0	0	0	0	0	0	0	0	0	0	0	0	0	0	0	0	0	3070	0	0	0	0	0	0	0	0	0	0	0	0	0	0	1020	0	0	0	26215	Mitochondrial glutamate carrier 1 (Fragment) OS=Homo sapiens GN=SLC25A22 PE=1 SV=1
1241	9247	Q9Y6N5|SQOR_HUMAN	31.84	4	2	1		0	0	0	0	0	0	0	0	0	0	0	0	0	0	0	0	0	0	0	0	0	16300	0	0	0	0	0	0	0	0	0	0	0	0	5420	0	49961	Sulfide:quinone oxidoreductase mitochondrial OS=Homo sapiens GN=SQOR PE=1 SV=1
1252	54679	tr|A0A0A0MSA9|A0A0A0MSA9_HUMAN	200	6	2	2		0	0	0	0	0	0	0	0	0	0	0	0	0	0	0	0	0	0	0	18100	0	0	0	0	0	0	0	0	0	0	0	0	0	6030	0	0	42882	Poliovirus receptor OS=Homo sapiens GN=PVR PE=1 SV=1
1253	54773	tr|A0A087X1K9|A0A087X1K9_HUMAN	24.85	11	2	2		0	0	235	0	2050	0	0	0	0	0	0	0	0	0	0	0	0	0	0	0	0	0	0	0	0	0	0	78.3	684	0	0	0	0	0	0	0	17981	Acyl-protein thioesterase 1 OS=Homo sapiens GN=LYPLA1 PE=1 SV=1
1259	55252	tr|F8W950|F8W950_HUMAN	54.13	7	2	2		18700	20200	15800	115000	60200	75500	127000	72000	69200	13100	10200	9700	48300	44300	0	41200	0	55700	19500	177000	0	0	13900	38400	0	0	0	18300	83500	89200	11000	30900	32300	65500	17500	0	27809	Aminoacyl tRNA synthase complex-interacting multifunctional protein 2 OS=Homo sapiens GN=AIMP2 PE=1 SV=1
1260	55384	Q9UHV9|PFD2_HUMAN	34.95	9	2	1		0	0	0	0	0	0	0	0	0	0	0	0	0	592	0	0	0	0	0	0	0	0	0	0	0	0	0	0	0	0	0	197	0	0	0	0	16648	Prefoldin subunit 2 OS=Homo sapiens GN=PFDN2 PE=1 SV=1
1274	129993	Q8NBS9|TXND5_HUMAN	200	7	3	3	Propionamide	2370	0	2710	0	0	0	0	0	405	0	0	0	1970	0	0	0	0	0	0	0	0	0	0	0	5630	0	0	1690	0	135	0	658	0	0	0	1880	47629	Thioredoxin domain-containing protein 5 OS=Homo sapiens GN=TXNDC5 PE=1 SV=2
1275	130062	Q15043|S39AE_HUMAN	39.5	7	2	2		0	0	0	0	0	0	0	0	0	0	0	0	0	0	0	0	0	0	0	0	625	147	0	17000	0	0	0	0	0	0	0	0	0	208	5720	0	54212	Zinc transporter ZIP14 OS=Homo sapiens GN=SLC39A14 PE=1 SV=3
1276	130074	O43488|ARK72_HUMAN	32.72	4	1	1		0	0	0	2830	3290	2740	0	0	781	0	0	0	0	0	0	0	0	0	0	0	0	0	0	5790	0	0	0	0	2960	260	0	0	0	0	1930	0	39589	Aflatoxin B1 aldehyde reductase member 2 OS=Homo sapiens GN=AKR7A2 PE=1 SV=3
1278	130443	tr|E9PRB9|E9PRB9_HUMAN	31.69	18	2	2		0	0	2790	3410	8650	0	2940	4440	0	0	0	0	2720	1850	0	3030	0	3880	0	0	0	0	10100	5360	0	0	0	930	4020	2460	0	1520	2310	0	5140	0	10163	Signal peptidase complex subunit 2 OS=Homo sapiens GN=SPCS2 PE=1 SV=1
1294	9364	tr|H0YFN2|H0YFN2_HUMAN	82.57	12	2	2		0	0	0	0	0	0	7800	0	0	0	0	0	0	0	0	0	0	0	0	0	0	0	0	0	0	0	0	0	0	2600	0	0	0	0	0	0	7729	Retinoic acid-induced protein 3 (Fragment) OS=Homo sapiens GN=GPRC5A PE=1 SV=1
1305	34612	tr|E5RHG9|E5RHG9_HUMAN	48.64	17	2	2		0	0	2480	6130	1630	1540	4640	0	4570	0	0	0	0	341	0	3500	0	1310	0	0	3670	10800	0	15100	8560	0	0	828	3100	3070	0	114	1600	1220	8610	2850	9240	Cytochrome b-c1 complex subunit 7 OS=Homo sapiens GN=UQCRB PE=1 SV=1
1306	51835	P61970|NTF2_HUMAN	200	12	2	2		0	0	0	0	875	0	0	0	0	0	0	0	0	0	0	0	0	0	0	0	0	0	0	0	0	16500	0	0	292	0	0	0	0	0	0	5490	14478	Nuclear transport factor 2 OS=Homo sapiens GN=NUTF2 PE=1 SV=1
1307	52030	O75695|XRP2_HUMAN	200	5	2	2		0	0	1480	0	0	2560	0	0	0	9590	0	0	0	0	0	2630	0	0	0	0	6540	5820	0	0	0	0	0	494	852	0	3200	0	878	2180	1940	0	39641	Protein XRP2 OS=Homo sapiens GN=RP2 PE=1 SV=4
1321	55057	P00491|PNPH_HUMAN	73.79	7	2	2		0	0	0	0	0	0	0	498	0	0	0	0	3250	5360	0	0	0	0	0	0	0	0	0	0	0	0	0	0	0	166	0	2870	0	0	0	0	32118	Purine nucleoside phosphorylase OS=Homo sapiens GN=PNP PE=1 SV=2
1326	55264	P49915|GUAA_HUMAN	90.72	3	2	2		0	3310	4460	1240	0	0	0	0	0	0	0	0	0	0	0	0	0	5990	0	0	0	0	0	0	0	0	0	2590	412	0	0	0	2000	0	0	0	76716	GMP synthase [glutamine-hydrolyzing] OS=Homo sapiens GN=GMPS PE=1 SV=1
1327	55328	Q06323|PSME1_HUMAN	50.29	8	2	2		0	0	0	0	0	664	0	0	0	0	0	0	0	0	0	0	0	0	0	0	0	0	0	3530	0	0	0	0	221	0	0	0	0	0	1180	0	28723	Proteasome activator complex subunit 1 OS=Homo sapiens GN=PSME1 PE=1 SV=1
1332	65700	tr|F8VX11|F8VX11_HUMAN	65.12	7	2	2		0	0	0	0	0	0	0	2470	0	0	0	0	0	0	0	0	6910	2140	0	0	0	0	0	0	0	0	6180	0	0	824	0	0	3020	0	0	2060	41455	Eukaryotic translation initiation factor 4B (Fragment) OS=Homo sapiens GN=EIF4B PE=1 SV=1
1333	65707	tr|A8MXL6|A8MXL6_HUMAN	200	7	2	2	Propionamide	0	6060	0	0	0	0	0	0	880	0	0	0	0	0	0	1520	0	0	0	0	0	0	0	0	0	0	0	2020	0	293	0	0	505	0	0	0	31595	Protein SEC13 homolog OS=Homo sapiens GN=SEC13 PE=1 SV=1
1342	76150	tr|J3QR51|J3QR51_HUMAN	54.18	30	2	2	Propionamide	0	419	0	1860	2910	0	2460	0	0	0	0	0	0	0	0	0	0	7090	0	0	0	0	0	0	0	0	0	140	1590	821	0	0	2360	0	0	0	8039	Ras-related protein Rab-31 OS=Homo sapiens GN=RAB31 PE=1 SV=2
1346	129958	tr|F8WAS3|F8WAS3_HUMAN	31.85	37	2	2	Propionamide	842	733	0	0	0	4580	0	1320	0	0	0	0	0	0	0	0	0	0	0	0	0	0	0	0	0	0	6220	525	1530	440	0	0	0	0	0	2070	7842	NADH dehydrogenase [ubiquinone] 1 alpha subcomplex subunit 5 OS=Homo sapiens GN=NDUFA5 PE=1 SV=1
1347	129978	P48960|CD97_HUMAN	81.03	3	2	2		0	0	0	0	0	0	0	0	0	0	0	0	0	0	0	0	0	6070	0	0	0	0	0	0	0	0	0	0	0	0	0	0	2020	0	0	0	91869	CD97 antigen OS=Homo sapiens GN=CD97 PE=1 SV=4
1350	130025	tr|H7BYN3|H7BYN3_HUMAN	63.54	9	2	2	Propionamide	6100	5710	6360	0	3910	0	0	0	0	0	0	0	0	0	0	0	0	0	0	0	6380	0	0	0	0	0	0	6060	1300	0	0	0	0	2130	0	0	25686	Transcription factor A mitochondrial (Fragment) OS=Homo sapiens GN=TFAM PE=1 SV=1
1359	140966	tr|A0A087WXQ5|A0A087WXQ5_HUMAN	25.15	12	3	2		0	0	0	0	0	0	1710	1880	2110	0	0	0	0	0	0	0	0	1870	0	0	0	0	0	0	0	0	0	0	0	1900	0	0	622	0	0	0	22956	TAR DNA-binding protein 43 (Fragment) OS=Homo sapiens GN=TARDBP PE=1 SV=1
1360	150926	tr|R4GN72|R4GN72_HUMAN	200	6	2	2		1850	1440	1730	2600	5660	2020	12300	3060	8570	0	0	0	0	0	0	0	0	0	0	6610	0	0	0	0	5690	0	0	1670	3430	7970	0	0	0	2200	0	1900	31676	V-type proton ATPase subunit d 1 OS=Homo sapiens GN=ATP6V0D1 PE=1 SV=1
1466	81260	tr|B1ALU3|B1ALU3_HUMAN	36.61	2	2	2		0	0	0	6970	6820	0	5710	4690	12500	0	0	0	2430	0	3460	16500	3290	0	0	0	0	0	0	15200	0	24500	0	0	4600	7630	0	1960	6600	0	5060	8180	160514	Adhesion G protein-coupled receptor L2 OS=Homo sapiens GN=ADGRL2 PE=1 SV=1
1472	4355	tr|C9JBY0|C9JBY0_HUMAN	139.63	3	1	1		5740	2280	5960	27800	23700	33600	20900	13800	25800	2640	0	0	9430	16700	16600	0	11300	12600	0	0	18500	0	24500	0	10700	0	0	4660	28400	20200	880	14300	7980	6160	8170	3570	25559	Bromodomain-containing protein 9 (Fragment) OS=Homo sapiens GN=BRD9 PE=1 SV=1
1477	10691	P24752|THIL_HUMAN	28.42	3	2	2		0	0	0	0	0	0	0	0	0	0	0	0	0	0	0	3200	0	2320	0	0	0	0	0	0	0	13000	0	0	0	0	0	0	1840	0	0	4330	45200	Acetyl-CoA acetyltransferase mitochondrial OS=Homo sapiens GN=ACAT1 PE=1 SV=1
1479	15740	P43307|SSRA_HUMAN	34.85	3	1	1		0	0	0	1850	5310	3830	0	0	0	0	0	0	0	2690	751	8190	8310	5960	3380	0	0	0	0	31500	0	3510	38700	0	3660	0	0	1150	7480	1130	10500	14100	32235	Translocon-associated protein subunit alpha OS=Homo sapiens GN=SSR1 PE=1 SV=3
1490	55349	tr|E9PPJ0|E9PPJ0_HUMAN	24.39	1	1	1		0	0	0	0	0	0	0	0	0	0	23000	0	0	0	0	0	0	0	0	0	0	0	0	0	0	0	0	0	0	0	7670	0	0	0	0	0	98170	Splicing factor 3B subunit 2 OS=Homo sapiens GN=SF3B2 PE=1 SV=1
1511	9465	Q16825|PTN21_HUMAN	38.18	1	1	1	Deamidation (NQ)	4980	3510	7470	13300	19900	19800	11900	4450	13600	1310	0	0	2900	5010	3920	4880	19100	14400	0	0	30100	52700	0	0	0	0	0	5320	17700	9960	435	3940	12800	10000	17600	0	133281	Tyrosine-protein phosphatase non-receptor type 21 OS=Homo sapiens GN=PTPN21 PE=1 SV=2
1513	14116	Q86Y26|NUTM1_HUMAN	200	1	2	1		0	0	4380	9120	1600	0	13000	1710	0	637	517	0	2370	0	1570	6740	0	6720	0	0	0	3830	0	7820	0	0	4570	1460	3570	4910	385	1310	4490	0	3880	1520	120314	NUT family member 1 OS=Homo sapiens GN=NUTM1 PE=1 SV=2
1514	15644	O15511|ARPC5_HUMAN	25.3	8	1	1		0	0	0	0	0	0	5640	0	0	0	0	0	0	0	0	7400	0	0	0	0	0	0	0	0	0	0	0	0	0	1880	0	0	2470	0	0	0	16320	Actin-related protein 2/3 complex subunit 5 OS=Homo sapiens GN=ARPC5 PE=1 SV=3
1525	62969	O60884|DNJA2_HUMAN	82.85	2	1	1	Propionamide	0	0	0	0	0	4750	3430	0	3160	0	0	0	4140	992	4020	3790	0	5220	0	0	17400	0	0	0	0	0	0	0	1580	2200	0	3050	3000	5780	0	0	45746	DnaJ homolog subfamily A member 2 OS=Homo sapiens GN=DNAJA2 PE=1 SV=1
1558	9369	tr|I3L533|I3L533_HUMAN	27.05	5	1	1		0	0	0	0	0	0	0	0	0	0	0	0	0	0	0	0	3470	0	0	0	0	0	0	0	0	0	0	0	0	0	0	0	1160	0	0	0	15745	Nuclear distribution protein nudE homolog 1 (Fragment) OS=Homo sapiens GN=NDE1 PE=1 SV=1
1559	15628	Q9BVC6|TM109_HUMAN	200	5	1	1		0	2680	2110	4960	7320	0	3510	5610	0	0	0	0	0	0	0	6900	10500	0	0	0	0	0	0	0	0	0	0	1600	4090	3040	0	0	5810	0	0	0	26210	Transmembrane protein 109 OS=Homo sapiens GN=TMEM109 PE=1 SV=1
1562	24976	tr|H0YDG4|H0YDG4_HUMAN	23.78	6	1	1		0	0	2480	2450	5300	0	0	0	0	0	0	0	0	0	0	0	0	0	0	0	8130	0	0	0	2660	0	0	828	2580	0	0	0	0	2710	0	886	12609	Melatonin receptor type 1B (Fragment) OS=Homo sapiens GN=MTNR1B PE=4 SV=1
1565	39862	tr|E9PRQ4|E9PRQ4_HUMAN	39.67	11	1	1		0	0	0	0	8770	11100	0	0	0	0	0	0	0	0	0	0	0	0	16400	87000	0	0	13400	18900	0	0	0	0	6610	0	0	0	0	34400	10800	0	7486	NADH dehydrogenase [ubiquinone] 1 subunit C2 isoform 2 OS=Homo sapiens GN=NDUFC2-KCTD14 PE=1 SV=1
1596	96412	tr|H3BMK2|H3BMK2_HUMAN	23.87	17	1	1		0	0	0	4050	2780	4340	0	0	0	0	0	0	0	0	0	0	0	0	0	0	0	0	0	0	0	0	0	0	3720	0	0	0	0	0	0	0	7141	Syntaxin-4 OS=Homo sapiens GN=STX4 PE=1 SV=1
1700	1325	tr|A0A087X165|A0A087X165_HUMAN	24.49	1	1	1	Deamidation (NQ)	0	6400	0	21400	17900	15000	15000	23600	7160	0	0	0	0	0	0	8040	9920	0	0	0	0	3540	0	0	16300	5740	57400	2130	18100	15300	0	0	5990	0	1180	26500	130462	SRC kinase-signaling inhibitor 1 OS=Homo sapiens GN=SRCIN1 PE=1 SV=1
